# Supplementary material for: The sweet and the bitter sides of galectin-1 in immunity: its role in immune cell functions, apoptosis, and immunotherapies for cancer with a focus on T cells
Source: Semin Immunopathol. 2025 Apr 3;47(1):24. doi: 10.1007/s00281-025-01047-8 (PMC11968517; doi:10.1007/s00281-025-01047-8)
Supplement: Supplementary file 1 — Supplementary Material 1 [file 281_2025_1047_MOESM1_ESM.xlsx]

## Sheet: HPA_GTEx_RNA_consensus
"The sweet and the bitter sides of galectin-1 in immunity: its role in T cell functions, apoptosis, and T cell-based immunotherapies for cancer", Semin Immunopathol, J. Novák, T. Takács, Á. Tilajka, L. László, O. Oravecz, E. Farkas, N. G. Than, L. Buday, A. Balogh, V. Vas, Institute of Molecular Life Sciences, HUN-REN Research Centre of Natural Sciences, 1117 Budapest, Hungary, correspondence: ba…
Gene name	Organ	Tissue	nTPM	Av_nTPM	log2(nTPM+1)
LGALS1	bone marrow and lymphoid tissues	appendix	508.7		8.9935
LGALS1	bone marrow and lymphoid tissues	spleen	449.6		8.8157
LGALS1	bone marrow and lymphoid tissues	bone marrow	320.2		8.32733
LGALS1	bone marrow and lymphoid tissues	lymph node	172.1		7.43546
LGALS1	bone marrow and lymphoid tissues	thymus	149.5		7.23362
LGALS1	bone marrow and lymphoid tissues	tonsil	113.5		6.8392
LGALS1	brain	spinal cord	1392.8		10.4448
LGALS1	brain	midbrain	651.3	422.425	8.72596
LGALS1	brain	choroid plexus	651.1
LGALS1	brain	hypothalamus	450.7
LGALS1	brain	cerebral cortex	446.2
LGALS1	brain	basal ganglia	382.4
LGALS1	brain	amygdala	372.7
LGALS1	brain	hippocampal formation	305.5
LGALS1	brain	cerebellum	119.5
LGALS1	breast and female reproductive system	endometrium	2193.9		11.0999
LGALS1	breast and female reproductive system	cervix	1748.3		10.7726
LGALS1	breast and female reproductive system	breast	1442.3		10.4952
LGALS1	breast and female reproductive system	ovary	1394.6		10.4467
LGALS1	breast and female reproductive system	vagina	1118.9		10.1292
LGALS1	breast and female reproductive system	fallopian tube	1109.4		10.1169
LGALS1	breast and female reproductive system	placenta	410.6		8.6851
LGALS1	connective and soft tissue	adipose tissue	1859.9		10.8618
LGALS1	endocrine tissues	adrenal gland	754.3		9.56091
LGALS1	endocrine tissues	thyroid gland	282		8.14466
LGALS1	endocrine tissues	pituitary gland	248.1		7.96058
LGALS1	endocrine tissues	parathyroid gland	180.8		7.50621
LGALS1	eye	retina	38.3		5.29646
LGALS1	gastrointestinal tract	colon	1579.7		10.6263
LGALS1	gastrointestinal tract	stomach	564.1		9.14236
LGALS1	gastrointestinal tract	small intestine	461.2		8.85237
LGALS1	gastrointestinal tract	rectum	200.1		7.65177
LGALS1	gastrointestinal tract	duodenum	191.6		7.58946
LGALS1	kidney and urinary bladder	urinary bladder	1024.8		10.0025
LGALS1	kidney and urinary bladder	kidney	352.3		8.46475
LGALS1	liver and gallbladder	gallbladder	536.3		9.06958
LGALS1	liver and gallbladder	liver	270.6		8.08534
LGALS1	male reproductive system	prostate	874.9		9.77462
LGALS1	male reproductive system	seminal vesicle	729.3		9.51235
LGALS1	male reproductive system	testis	238.1		7.90147
LGALS1	male reproductive system	epididymis	191.6		7.58946
LGALS1	pancreas	pancreas	151		7.24793
LGALS1	proximal digestive tract	tongue	663.4		9.37591
LGALS1	proximal digestive tract	salivary gland	385.6		8.5947
LGALS1	proximal digestive tract	esophagus	374.5		8.55267
LGALS1	respiratory system	lung	892		9.80252
LGALS1	muslce tissues	heart muscle	1353.3		10.4033
LGALS1	muscle tissues	smooth muscle	1301.1		10.3466
LGALS1	muscle tissues	skeletal muscle	1132.8		10.147
LGALS1	skin	skin	457.4		8.84046

## Sheet: HPA_single-cell_consensus
Table S1b: Gene expression level of LGALS1 in humans obtanied from the Human Protein Atlas (single-cell RNA-seq)
Gene name	Tissue	cluster	cell_type	read_count	nTPM	Av_nTPM	log2(nTPM+1)
LGALS1	adipose tissue	c-12	adipocytes	6689	1322.5		10.3701
LGALS1	adipose tissue	c-18	b-cells	1237	509		8.99435
LGALS1	adipose tissue	c-20	dendritic cells	328	266.1		8.06124
LGALS1	adipose tissue	c-0	fibroblasts	144135	2426.5	2517.95	11.2986
LGALS1	adipose tissue	c-5	fibroblasts	89325	2996.4
LGALS1	adipose tissue	c-6	fibroblasts	65456	2765.4
LGALS1	adipose tissue	c-8	fibroblasts	32594	1883.5
LGALS1	adipose tissue	c-10	macrophages	42499	2938.3	1890.73	10.8855
LGALS1	adipose tissue	c-13	macrophages	2477	493.5
LGALS1	adipose tissue	c-9	macrophages	31283	2240.4
LGALS1	adipose tissue	c-17	monocytes	7406	1605.7		10.6499
LGALS1	adipose tissue	c-14	nk-cells	3645	900.7	651.55	9.34994
LGALS1	adipose tissue	c-4	nk-cells	6385	402.4
LGALS1	adipose tissue	c-19	schwann cells	6534	2550.8		11.3173
LGALS1	adipose tissue	c-15	smooth muscle cells	9917	2208.4		11.1094
LGALS1	adipose tissue	c-1	t-cells	22256	1020.7	1158.81	10.1797
LGALS1	adipose tissue	c-11	t-cells	3810	606.1
LGALS1	adipose tissue	c-16	t-cells	6205	2002
LGALS1	adipose tissue	c-2	t-cells	14713	931.7
LGALS1	adipose tissue	c-21	t-cells	3400	1904.4
LGALS1	adipose tissue	c-3	t-cells	17809	1036.5
LGALS1	adipose tissue	c-7	t-cells	7240	610.3
LGALS1	bone marrow	c-3	b-cells	190	143.5	152.5	7.26209
LGALS1	bone marrow	c-9	b-cells	56	161.5
LGALS1	bone marrow	c-7	erythroid cells	133	99.5		6.65105
LGALS1	bone marrow	c-5	macrophages	1040	1054		10.043
LGALS1	bone marrow	c-8	plasma cells	395	596.5		9.22279
LGALS1	bone marrow	c-0	t-cells	693	226.1	515.175	9.01172
LGALS1	bone marrow	c-1	t-cells	553	277.9
LGALS1	bone marrow	c-2	t-cells	1491	774.4
LGALS1	bone marrow	c-4	t-cells	36	42.8
LGALS1	bone marrow	c-6	t-cells	435	965.6
LGALS1	brain	c-35	astrocytes	39	12.1		3.71149
LGALS1	brain	c-0	excitatory neurons	275	1.8	7.30385	3.05378
LGALS1	brain	c-1	excitatory neurons	464	3.7
LGALS1	brain	c-10	excitatory neurons	723	13.7
LGALS1	brain	c-11	excitatory neurons	421	5.7
LGALS1	brain	c-13	excitatory neurons	60	1.3
LGALS1	brain	c-16	excitatory neurons	1735	22
LGALS1	brain	c-18	excitatory neurons	518	10.5
LGALS1	brain	c-19	excitatory neurons	517	11.6
LGALS1	brain	c-2	excitatory neurons	1410	12.4
LGALS1	brain	c-20	excitatory neurons	172	3.5
LGALS1	brain	c-22	excitatory neurons	124	2.9
LGALS1	brain	c-24	excitatory neurons	54	2.3
LGALS1	brain	c-27	excitatory neurons	167	4.7
LGALS1	brain	c-29	excitatory neurons	33	4.5
LGALS1	brain	c-3	excitatory neurons	315	2.7
LGALS1	brain	c-31	excitatory neurons	405	10.2
LGALS1	brain	c-32	excitatory neurons	385	13.3
LGALS1	brain	c-33	excitatory neurons	111	4.5
LGALS1	brain	c-34	excitatory neurons	67	2.7
LGALS1	brain	c-36	excitatory neurons	17	1
LGALS1	brain	c-39	excitatory neurons	108	9.6
LGALS1	brain	c-4	excitatory neurons	1911	13.9
LGALS1	brain	c-40	excitatory neurons	105	10.4
LGALS1	brain	c-44	excitatory neurons	12	4.2
LGALS1	brain	c-7	excitatory neurons	481	5.1
LGALS1	brain	c-9	excitatory neurons	817	11.7
LGALS1	brain	c-14	inhibitory neurons	172	4.3	4.85714	2.5502
LGALS1	brain	c-15	inhibitory neurons	180	6.6
LGALS1	brain	c-17	inhibitory neurons	110	3.4
LGALS1	brain	c-21	inhibitory neurons	152	5
LGALS1	brain	c-23	inhibitory neurons	114	4.9
LGALS1	brain	c-25	inhibitory neurons	45	2.4
LGALS1	brain	c-26	inhibitory neurons	55	2.5
LGALS1	brain	c-28	inhibitory neurons	38	1.9
LGALS1	brain	c-30	inhibitory neurons	129	5.4
LGALS1	brain	c-38	inhibitory neurons	128	12.3
LGALS1	brain	c-41	inhibitory neurons	4	0.8
LGALS1	brain	c-5	inhibitory neurons	456	5.1
LGALS1	brain	c-6	inhibitory neurons	466	9
LGALS1	brain	c-8	inhibitory neurons	369	4.4
LGALS1	brain	c-43	microglial cells	17	15.2		4.01792
LGALS1	brain	c-42	oligodendrocyte precursor c.	8	3.8		2.26303
LGALS1	brain	c-12	oligodendrocytes	215	17.7	12.85	3.79181
LGALS1	brain	c-37	oligodendrocytes	28	8
LGALS1	breast	c-23	adipocytes	5600	2423.2	1671.48	10.7078
LGALS1	breast	c-6	adipocytes	10618	964.3
LGALS1	breast	c-7	adipocytes	45673	2426.1
LGALS1	breast	c-8	adipocytes	22408	872.3
LGALS1	breast	c-1	breast glandular cells	1646	72.4	128.257	7.0141
LGALS1	breast	c-11	breast glandular cells	564	78.2
LGALS1	breast	c-16	breast glandular cells	621	60.4
LGALS1	breast	c-17	breast glandular cells	905	109
LGALS1	breast	c-21	breast glandular cells	308	72
LGALS1	breast	c-4	breast glandular cells	7401	196.4
LGALS1	breast	c-9	breast glandular cells	5128	309.4
LGALS1	breast	c-20	breast myoepithelial cells	5533	477		8.90087
LGALS1	breast	c-22	endothelial cells	858	754		9.56033
LGALS1	breast	c-12	fibroblasts	15707	6456.3	3816.8	11.8985
LGALS1	breast	c-13	fibroblasts	13602	2803.4
LGALS1	breast	c-5	fibroblasts	18790	2190.7
LGALS1	breast	c-18	macrophages	5428	639.6	1040.13	10.0239
LGALS1	breast	c-19	macrophages	8329	1575.9
LGALS1	breast	c-3	macrophages	8495	904.9
LGALS1	breast	c-14	smooth muscle cells	12597	2010		10.9737
LGALS1	breast	c-0	t-cells	3896	378.9	566.76	9.14914
LGALS1	breast	c-10	t-cells	1316	828.8
LGALS1	breast	c-15	t-cells	1422	564.2
LGALS1	breast	c-2	t-cells	3453	429.9
LGALS1	breast	c-24	t-cells	51	632
LGALS1	bronchus	c-0	basal respiratory cells	5711	791.9	2789.44	11.4463
LGALS1	bronchus	c-14	basal respiratory cells	9056	3886.4
LGALS1	bronchus	c-3	basal respiratory cells	28436	4657.2
LGALS1	bronchus	c-5	basal respiratory cells	7875	1932.9
LGALS1	bronchus	c-9	basal respiratory cells	12808	2678.8
LGALS1	bronchus	c-10	ciliated cells	818	121	212.533	7.73832
LGALS1	bronchus	c-12	ciliated cells	665	272.7
LGALS1	bronchus	c-7	ciliated cells	1189	243.9
LGALS1	bronchus	c-1	club cells	2492	295.8	358.24	8.4888
LGALS1	bronchus	c-11	club cells	1534	644.8
LGALS1	bronchus	c-4	club cells	1567	439.1
LGALS1	bronchus	c-6	club cells	1330	255.9
LGALS1	bronchus	c-8	club cells	1802	155.6
LGALS1	bronchus	c-2	ionocytes	1136	418.2		8.71149
LGALS1	bronchus	c-13	smooth muscle cells	18376	15502.2		13.9203
LGALS1	colon	c-0	distal enterocytes	1804	365.8	207.95	7.70701
LGALS1	colon	c-2	distal enterocytes	131	65.9
LGALS1	colon	c-3	distal enterocytes	49	70.3
LGALS1	colon	c-9	distal enterocytes	37	329.8
LGALS1	colon	c-5	enteroendocrine cells	62	8.1		3.18587
LGALS1	colon	c-4	intestinal goblet cells	53	13		3.80735
LGALS1	colon	c-10	paneth cells	3	10.9		3.57289
LGALS1	colon	c-6	t-cells	598	583		9.18982
LGALS1	colon	c-1	undifferentiated cells	16	8.3	569.5	9.15608
LGALS1	colon	c-7	undifferentiated cells	29	3
LGALS1	colon	c-8	undifferentiated cells	8025	1697.2
LGALS1	endometrium	c-8	ciliated cells	3462	190.6		7.58195
LGALS1	endometrium	c-1	endometrial stromal cells	77171	2584.2	3195.1	11.6421
LGALS1	endometrium	c-13	endometrial stromal cells	23385	2380.5
LGALS1	endometrium	c-14	endometrial stromal cells	37673	4379.8
LGALS1	endometrium	c-19	endometrial stromal cells	9963	2874.3
LGALS1	endometrium	c-20	endometrial stromal cells	31334	3520.2
LGALS1	endometrium	c-4	endometrial stromal cells	81450	4830.2
LGALS1	endometrium	c-5	endometrial stromal cells	27258	2362.1
LGALS1	endometrium	c-7	endometrial stromal cells	41024	2629.5
LGALS1	endometrium	c-15	endothelial cells	6670	507.1	448.6	8.8125
LGALS1	endometrium	c-23	endothelial cells	432	390.1
LGALS1	endometrium	c-0	glandular and luminal cells	5674	230.7	255.636	8.00358
LGALS1	endometrium	c-10	glandular and luminal cells	8674	373.9
LGALS1	endometrium	c-11	glandular and luminal cells	4468	264
LGALS1	endometrium	c-12	glandular and luminal cells	5199	271.1
LGALS1	endometrium	c-16	glandular and luminal cells	3690	293.6
LGALS1	endometrium	c-17	glandular and luminal cells	1973	237.5
LGALS1	endometrium	c-21	glandular and luminal cells	1986	275
LGALS1	endometrium	c-24	glandular and luminal cells	70	108.4
LGALS1	endometrium	c-3	glandular and luminal cells	8487	259.5
LGALS1	endometrium	c-6	glandular and luminal cells	2500	154
LGALS1	endometrium	c-9	glandular and luminal cells	7325	344.3
LGALS1	endometrium	c-22	macrophages	2618	1610		10.6537
LGALS1	endometrium	c-18	smooth muscle cells	14753	2302.8		11.1698
LGALS1	endometrium	c-2	t-cells	6642	800.4		9.64638
LGALS1	esophagus	c-2	basal squamous epithelial c.	137	3.4		2.1375
LGALS1	esophagus	c-11	b-cells	55	324.5		8.34651
LGALS1	esophagus	c-13	endothelial cells	53	342.6	243.25	7.93221
LGALS1	esophagus	c-3	endothelial cells	311	143.9
LGALS1	esophagus	c-0	fibroblasts	7864	2088.7	1924.83	10.9113
LGALS1	esophagus	c-4	fibroblasts	4204	1779.1
LGALS1	esophagus	c-6	fibroblasts	4629	1906.7
LGALS1	esophagus	c-9	macrophages	856	1099.4		10.1038
LGALS1	esophagus	c-12	plasma cells	177	920		9.84706
LGALS1	esophagus	c-14	schwann cells	126	1509.6		10.5609
LGALS1	esophagus	c-7	smooth muscle cells	1304	1566.5		10.6142
LGALS1	esophagus	c-1	squamous epithelial cells	134	15.3	15.0667	4.006
LGALS1	esophagus	c-10	squamous epithelial cells	15	13.8
LGALS1	esophagus	c-5	squamous epithelial cells	82	16.1
LGALS1	esophagus	c-8	t-cells	419	1019.7		9.99534
LGALS1	eye	c-1	bipolar cells	17	5.9	22.6	4.56071
LGALS1	eye	c-11	bipolar cells	4	7.2
LGALS1	eye	c-3	bipolar cells	36	54.7
LGALS1	eye	c-10	cone photoreceptor cells	4	6.8		2.96347
LGALS1	eye	c-5	horizontal cells	27	17		4.16993
LGALS1	eye	c-2	muller glia cells	640	380.1	279.65	8.13263
LGALS1	eye	c-6	muller glia cells	372	158.3
LGALS1	eye	c-7	muller glia cells	393	147.8
LGALS1	eye	c-9	muller glia cells	385	432.4
LGALS1	eye	c-0	rod photoreceptor cells	43	16.5	11.9667	4.58095
LGALS1	eye	c-4	rod photoreceptor cells	8	6.3
LGALS1	eye	c-8	rod photoreceptor cells	6	13.1
LGALS1	fallopian tube	c-12	ciliated cells	1263	45.2	202.767	8.66368
LGALS1	fallopian tube	c-19	ciliated cells	888	497.8
LGALS1	fallopian tube	c-24	ciliated cells	638	65.3
LGALS1	fallopian tube	c-4	endothelial cells	5152	206.7		7.69836
LGALS1	fallopian tube	c-17	fibroblasts	54509	3980.2	2945.78	11.5249
LGALS1	fallopian tube	c-27	fibroblasts	742	2313.4
LGALS1	fallopian tube	c-3	fibroblasts	65880	2639
LGALS1	fallopian tube	c-5	fibroblasts	27629	2700.5
LGALS1	fallopian tube	c-6	fibroblasts	85143	3096.6
LGALS1	fallopian tube	c-7	fibroblasts	25472	2945
LGALS1	fallopian tube	c-18	granulocytes	2456	512.1		9.0031
LGALS1	fallopian tube	c-13	lymphatic endothelial cells	8170	572.3	949.4	9.89239
LGALS1	fallopian tube	c-26	lymphatic endothelial cells	1362	1326.5
LGALS1	fallopian tube	c-14	macrophages	9279	1262.8	987.45	9.94902
LGALS1	fallopian tube	c-16	macrophages	8175	712.1
LGALS1	fallopian tube	c-21	neutrophils	104	295.8
LGALS1	fallopian tube	c-23	plasma cells	2283	734.3		9.52219
LGALS1	fallopian tube	c-0	secretory cells	4499	82.1	74.525	6.23888
LGALS1	fallopian tube	c-11	secretory cells	3586	89.7
LGALS1	fallopian tube	c-15	secretory cells	849	37.5
LGALS1	fallopian tube	c-2	secretory cells	3457	88.8
LGALS1	fallopian tube	c-1	smooth muscle cells	75783	3736.5	2455.33	11.2623
LGALS1	fallopian tube	c-10	smooth muscle cells	24261	2606
LGALS1	fallopian tube	c-25	smooth muscle cells	5861	1023.5
LGALS1	fallopian tube	c-20	t-cells	1943	384.9	312.725	8.29336
LGALS1	fallopian tube	c-22	t-cells	312	228.8
LGALS1	fallopian tube	c-8	t-cells	1540	285.1
LGALS1	fallopian tube	c-9	t-cells	1755	352.1
LGALS1	heart muscle	c-0	cardiomyocytes	7012	1144.7	1047.42	10.034
LGALS1	heart muscle	c-1	cardiomyocytes	2201	1052
LGALS1	heart muscle	c-2	cardiomyocytes	15366	1347.3
LGALS1	heart muscle	c-5	cardiomyocytes	2648	1275
LGALS1	heart muscle	c-8	cardiomyocytes	1221	418.1
LGALS1	heart muscle	c-4	endothelial cells	4082	1594.9	1103.5	10.1092
LGALS1	heart muscle	c-6	endothelial cells	7035	612.1
LGALS1	heart muscle	c-7	fibroblasts	11774	1961.4		10.9384
LGALS1	heart muscle	c-3	smooth muscle cells	20648	1840.6		10.8467
LGALS1	kidney	c-11	b-cells	44	228.8		7.84423
LGALS1	kidney	c-12	collecting duct cells	83	161.4		7.34341
LGALS1	kidney	c-10	distal tubular cells	6	18.4		4.27798
LGALS1	kidney	c-7	macrophages	3510	3106.4		11.6015
LGALS1	kidney	c-0	proximal tubular cells	380	69.6	24.7625	4.6872
LGALS1	kidney	c-1	proximal tubular cells	69	23.9
LGALS1	kidney	c-2	proximal tubular cells	40	18
LGALS1	kidney	c-3	proximal tubular cells	16	7.4
LGALS1	kidney	c-4	proximal tubular cells	138	38.1
LGALS1	kidney	c-5	proximal tubular cells	20	12.7
LGALS1	kidney	c-8	proximal tubular cells	11	8.7
LGALS1	kidney	c-9	proximal tubular cells	49	19.7
LGALS1	kidney	c-6	t-cells	843	747.5		9.54786
LGALS1	liver	c-16	b-cells	21	101.4		6.67807
LGALS1	liver	c-17	cholangiocytes	32	61.1		5.95652
LGALS1	liver	c-5	endothelial cells	137	172.6		7.43962
LGALS1	liver	c-19	erythroid cells	4	28		4.85798
LGALS1	liver	c-11	fibroblasts	54	64		6.02237
LGALS1	liver	c-0	hepatocytes	2358	647.3	587.12	9.19997
LGALS1	liver	c-12	hepatocytes	462	556.7
LGALS1	liver	c-18	hepatocytes	153	241
LGALS1	liver	c-4	hepatocytes	1942	847.8
LGALS1	liver	c-9	hepatocytes	167	642.8
LGALS1	liver	c-10	kupffer cells	3768	3892.5	1853	10.8564
LGALS1	liver	c-15	kupffer cells	479	922.6
LGALS1	liver	c-2	kupffer cells	2588	1272.4
LGALS1	liver	c-6	kupffer cells	737	1324.5
LGALS1	liver	c-3	plasma cells	1808	905.3		9.82384
LGALS1	liver	c-7	smooth muscle cells	1518	644.4		9.33405
LGALS1	liver	c-1	t-cells	574	373.4	242.7	7.92896
LGALS1	liver	c-13	t-cells	101	85.6
LGALS1	liver	c-14	t-cells	201	367.3
LGALS1	liver	c-8	t-cells	115	144.5
LGALS1	lung	c-3	alveolar cells type 1	14321	451.4	574.2	9.16792
LGALS1	lung	c-6	alveolar cells type 1	1540	697
LGALS1	lung	c-0	alveolar cells type 2	3353	42	357.175	8.48452
LGALS1	lung	c-11	alveolar cells type 2	176	17.1
LGALS1	lung	c-17	alveolar cells type 2	1418	1313.2
LGALS1	lung	c-8	alveolar cells type 2	2529	56.4
LGALS1	lung	c-20	b-cells	207	277.7		8.12257
LGALS1	lung	c-23	ciliated cells	561	102.7	73.5	6.21917
LGALS1	lung	c-26	ciliated cells	6	44.3
LGALS1	lung	c-19	club cells	521	70.8		7.14568
LGALS1	lung	c-18	endothelial cells	364	190	391.22	8.61552
LGALS1	lung	c-21	endothelial cells	497	252.9
LGALS1	lung	c-25	endothelial cells	190	306.2
LGALS1	lung	c-5	endothelial cells	1280	761.4
LGALS1	lung	c-7	endothelial cells	2856	445.6
LGALS1	lung	c-9	fibroblasts	6643	1939.3		10.9221
LGALS1	lung	c-14	granulocytes	1263	636.8		9.31696
LGALS1	lung	c-1	macrophages	16852	525.3	1364.19	10.4149
LGALS1	lung	c-12	macrophages	18099	1691.1
LGALS1	lung	c-13	macrophages	10043	753.6
LGALS1	lung	c-15	macrophages	4911	1998.2
LGALS1	lung	c-2	macrophages	31324	909.8
LGALS1	lung	c-22	macrophages	4245	1218
LGALS1	lung	c-4	macrophages	51644	2453.3
LGALS1	lung	c-24	smooth muscle cells	1323	1555.3		10.6039
LGALS1	lung	c-10	t-cells	942	372.5	384.05	8.5889
LGALS1	lung	c-16	t-cells	506	395.6
LGALS1	lymph node	c-0	b-cells	1142	239	124.3	6.96924
LGALS1	lymph node	c-1	b-cells	41	13.2
LGALS1	lymph node	c-4	b-cells	161	120.7
LGALS1	lymph node	c-6	mixed cell types	424	420.9		8.72076
LGALS1	lymph node	c-2	t-cells	335	91.1	50.3333	5.68182
LGALS1	lymph node	c-3	t-cells	77	29.6
LGALS1	lymph node	c-5	t-cells	15	30.3
LGALS1	ovary	c-10	endothelial cells	7756	899.3		9.81426
LGALS1	ovary	c-13	granulosa cells	1181	181.6		7.51254
LGALS1	ovary	c-16	lymphatic endothelial cells	271	1478.4		10.5308
LGALS1	ovary	c-14	mixed immune cells	601	1035.5		10.0175
LGALS1	ovary	c-15	oocytes	164	120.6		6.926
LGALS1	ovary	c-0	ovarian stromal cells	32145	3497.5	2573.26	11.3299
LGALS1	ovary	c-1	ovarian stromal cells	32270	2363.2
LGALS1	ovary	c-12	ovarian stromal cells	5159	1422.9
LGALS1	ovary	c-2	ovarian stromal cells	24208	1183.5
LGALS1	ovary	c-3	ovarian stromal cells	31833	3380.6
LGALS1	ovary	c-4	ovarian stromal cells	18228	2932.6
LGALS1	ovary	c-6	ovarian stromal cells	29243	3691.1
LGALS1	ovary	c-7	ovarian stromal cells	14971	953.1
LGALS1	ovary	c-8	ovarian stromal cells	22227	3734.8
LGALS1	ovary	c-11	smooth muscle cells	23117	3100.6	2769.4	11.4359
LGALS1	ovary	c-5	smooth muscle cells	23741	3047.7
LGALS1	ovary	c-9	smooth muscle cells	16323	2159.9
LGALS1	pancreas	c-0	ductal cells	16782	987.4	709.3	9.47228
LGALS1	pancreas	c-12	ductal cells	13545	2162.8
LGALS1	pancreas	c-13	ductal cells	11	4.9
LGALS1	pancreas	c-2	ductal cells	2964	273.7
LGALS1	pancreas	c-6	ductal cells	676	117.7
LGALS1	pancreas	c-17	endothelial cells	1082	2797.3		11.4503
LGALS1	pancreas	c-1	exocrine glandular cells	44999	2736.1	732.56	9.51877
LGALS1	pancreas	c-10	exocrine glandular cells	194	430
LGALS1	pancreas	c-11	exocrine glandular cells	83	20.8
LGALS1	pancreas	c-5	exocrine glandular cells	1740	357.8
LGALS1	pancreas	c-9	exocrine glandular cells	349	118.1
LGALS1	pancreas	c-8	fibroblasts	108177	9532.4		13.2188
LGALS1	pancreas	c-16	macrophages	1573	3233.4		11.6593
LGALS1	pancreas	c-15	mixed cell types	189	1039.9	568.35	9.15317
LGALS1	pancreas	c-3	mixed cell types	778	96.8
LGALS1	pancreas	c-4	mixed cell types	1016	167.8
LGALS1	pancreas	c-14	mixed immune cells	12081	11432.5		13.481
LGALS1	pancreas	c-7	pancreatic endocrine cells	2367	4019.1		11.973
LGALS1	pbmc	c-8	b-cells	62	95.4		6.59096
LGALS1	pbmc	c-10	dendritic cells	87	313		8.29462
LGALS1	pbmc	c-0	macrophages	8831	2512.9		11.2957
LGALS1	pbmc	c-6	monocytes	3094	1766.7		10.7877
LGALS1	pbmc	c-4	nk-cells	603	526.5		9.04303
LGALS1	pbmc	c-9	platelets	9	85.6		6.4363
LGALS1	pbmc	c-1	t-cells	214	77.3	338.4	8.40684
LGALS1	pbmc	c-2	t-cells	165	103
LGALS1	pbmc	c-3	t-cells	84	60.5
LGALS1	pbmc	c-5	t-cells	646	497.5
LGALS1	pbmc	c-7	t-cells	771	953.7
LGALS1	placenta	c-0	cytotrophoblasts	2538	51.5	75.8714	6.26438
LGALS1	placenta	c-10	cytotrophoblasts	2398	151.8
LGALS1	placenta	c-11	cytotrophoblasts	705	82.4
LGALS1	placenta	c-12	cytotrophoblasts	545	60.1
LGALS1	placenta	c-13	cytotrophoblasts	448	71.6
LGALS1	placenta	c-3	cytotrophoblasts	1768	66
LGALS1	placenta	c-5	cytotrophoblasts	456	47.7
LGALS1	placenta	c-19	endothelial cells	1840	1044.6		10.0301
LGALS1	placenta	c-2	extravillous trophoblasts	79251	2363.2	1585.77	10.6319
LGALS1	placenta	c-25	extravillous trophoblasts	4139	1538.6
LGALS1	placenta	c-8	extravillous trophoblasts	18430	855.5
LGALS1	placenta	c-15	fibroblasts	541	90.8	2295.73	11.1654
LGALS1	placenta	c-20	fibroblasts	1581	853.9
LGALS1	placenta	c-22	fibroblasts	6963	5942.5
LGALS1	placenta	c-14	hofbauer cells	3614	3699.6	4382.03	12.0977
LGALS1	placenta	c-4	hofbauer cells	28221	2286.5
LGALS1	placenta	c-7	hofbauer cells	62167	7160
LGALS1	placenta	c-21	mixed immune cells	145	48	276.75	8.11764
LGALS1	placenta	c-26	mixed immune cells	272	505.5
LGALS1	placenta	c-1	smooth muscle cells	78818	4915	6571.75	12.6823
LGALS1	placenta	c-16	smooth muscle cells	18735	5827.3
LGALS1	placenta	c-18	smooth muscle cells	15938	5837.7
LGALS1	placenta	c-23	smooth muscle cells	8507	6216
LGALS1	placenta	c-24	smooth muscle cells	1283	6373.4
LGALS1	placenta	c-9	smooth muscle cells	72483	10261.1
LGALS1	placenta	c-6	syncytiotrophoblasts	824	80.5		6.34873
LGALS1	placenta	c-17	t-cells	745	601.4		9.23458
LGALS1	prostate	c-2	basal prostatic cells	872	137.5	239.2	7.90809
LGALS1	prostate	c-3	basal prostatic cells	8682	340.9
LGALS1	prostate	c-9	club cells	243	31.1		5.0045
LGALS1	prostate	c-11	endothelial cells	75	113.2	185.45	7.54264
LGALS1	prostate	c-7	endothelial cells	1508	257.7
LGALS1	prostate	c-12	fibroblasts	2382	1572.2		10.6195
LGALS1	prostate	c-6	macrophages	5268	900.1		9.81554
LGALS1	prostate	c-0	mixed cell types	1406	130.1	124.533	6.97193
LGALS1	prostate	c-1	mixed cell types	1488	117.5
LGALS1	prostate	c-5	mixed cell types	226	126
LGALS1	prostate	c-14	prostatic glandular cells	7	30.1	25.4	4.72247
LGALS1	prostate	c-8	prostatic glandular cells	132	20.7
LGALS1	prostate	c-10	smooth muscle cells	2117	1287.6		10.3316
LGALS1	prostate	c-13	t-cells	150	115.5	103.75	6.71081
LGALS1	prostate	c-4	t-cells	393	92
LGALS1	rectum	c-7	distal enterocytes	16	8.4		3.23266
LGALS1	rectum	c-9	enteroendocrine cells	1	1.7		1.43296
LGALS1	rectum	c-0	intestinal goblet cells	7	0.9	2.325	1.73335
LGALS1	rectum	c-1	intestinal goblet cells	14	6.9
LGALS1	rectum	c-4	intestinal goblet cells	3	0.6
LGALS1	rectum	c-6	intestinal goblet cells	1	0.9
LGALS1	rectum	c-8	mixed immune cells	359	417.2		8.70805
LGALS1	rectum	c-3	paneth cells	6	1.5		1.32193
LGALS1	rectum	c-2	undifferentiated cells	12	2.2	2.35	1.74416
LGALS1	rectum	c-5	undifferentiated cells	16	2.5
LGALS1	salivary gland	c-3	b-cells	1736	192.9	128.95	8.01067
LGALS1	salivary gland	c-6	b-cells	294	65
LGALS1	salivary gland	c-15	endothelial cells	954	192.6		7.59694
LGALS1	salivary gland	c-13	fibroblasts	9139	1297.9	1322.73	10.3704
LGALS1	salivary gland	c-17	fibroblasts	6070	1538.3
LGALS1	salivary gland	c-19	fibroblasts	3398	1132
LGALS1	salivary gland	c-11	macrophages	6682	1044.8	817.75	9.67728
LGALS1	salivary gland	c-8	macrophages	8086	590.7
LGALS1	salivary gland	c-21	mixed immune cells	313	175.3		7.46189
LGALS1	salivary gland	c-4	mucus glandular cells	9514	206.4	231.45	7.86078
LGALS1	salivary gland	c-5	mucus glandular cells	465	256.5
LGALS1	salivary gland	c-18	plasma cells	1562	699.3		9.45183
LGALS1	salivary gland	c-12	salivary duct cells	2223	146.1		7.20065
LGALS1	salivary gland	c-0	serous glandular cells	2950	140.2	299.429	8.23088
LGALS1	salivary gland	c-1	serous glandular cells	1402	132.5
LGALS1	salivary gland	c-10	serous glandular cells	1878	124.5
LGALS1	salivary gland	c-14	serous glandular cells	748	91.7
LGALS1	salivary gland	c-16	serous glandular cells	112	146.4
LGALS1	salivary gland	c-2	serous glandular cells	790	212.8
LGALS1	salivary gland	c-9	serous glandular cells	7239	1247.9
LGALS1	salivary gland	c-20	smooth muscle cells	1587	1209.4	1330.7	10.3791
LGALS1	salivary gland	c-22	smooth muscle cells	1370	1452
LGALS1	salivary gland	c-23	t-cells	49	150.4	110.1	6.79572
LGALS1	salivary gland	c-7	t-cells	341	69.8
LGALS1	skeletal muscle	c-0	endothelial cells	5962	2652.9	1405.77	10.4582
LGALS1	skeletal muscle	c-10	endothelial cells	4587	1109.1
LGALS1	skeletal muscle	c-12	endothelial cells	1992	455.3
LGALS1	skeletal muscle	c-1	fibroblasts	25612	2009.1	2475.11	11.2739
LGALS1	skeletal muscle	c-11	fibroblasts	10682	1871.5
LGALS1	skeletal muscle	c-17	fibroblasts	836	665.8
LGALS1	skeletal muscle	c-18	fibroblasts	839	1307.6
LGALS1	skeletal muscle	c-19	fibroblasts	596	1476.6
LGALS1	skeletal muscle	c-3	fibroblasts	18389	3975.2
LGALS1	skeletal muscle	c-6	fibroblasts	23989	6282
LGALS1	skeletal muscle	c-7	fibroblasts	5716	1742.1
LGALS1	skeletal muscle	c-9	fibroblasts	23924	2946.1
LGALS1	skeletal muscle	c-14	macrophages	3890	2248.6	2041.65	10.9962
LGALS1	skeletal muscle	c-15	macrophages	4124	1834.7
LGALS1	skeletal muscle	c-4	mixed cell types	10548	3064	2186.3	11.0949
LGALS1	skeletal muscle	c-8	mixed cell types	7983	1308.6
LGALS1	skeletal muscle	c-16	skeletal myocytes	789	769.9		9.5904
LGALS1	skeletal muscle	c-13	smooth muscle cells	6887	2188	2202.75	11.1057
LGALS1	skeletal muscle	c-2	smooth muscle cells	8627	2217.5
LGALS1	skeletal muscle	c-5	t-cells	3129	1182.9		10.2093
LGALS1	skin	c-7	basal keratinocytes	1404	289.8		8.18388
LGALS1	skin	c-15	b-cells	2594	4394		12.1016
LGALS1	skin	c-12	endothelial cells	1877	1370.4	1322.03	10.3696
LGALS1	skin	c-17	endothelial cells	1988	2009.1
LGALS1	skin	c-4	endothelial cells	2900	586.6
LGALS1	skin	c-0	fibroblasts	31065	5148.8	4680.67	12.1928
LGALS1	skin	c-1	fibroblasts	15285	3361.8
LGALS1	skin	c-10	fibroblasts	12436	5038.2
LGALS1	skin	c-3	fibroblasts	22013	5173.9
LGALS1	skin	c-16	granulocytes	442	2128.9		11.0566
LGALS1	skin	c-13	langerhans cells	2754	3275.9	4362.66	12.0913
LGALS1	skin	c-5	langerhans cells	15601	5449.41
LGALS1	skin	c-9	macrophages	2137	2381.2		11.2181
LGALS1	skin	c-14	melanocytes	1595	2740		11.4205
LGALS1	skin	c-11	smooth muscle cells	4988	4034.2	3153.47	11.6232
LGALS1	skin	c-18	smooth muscle cells	848	3098.4
LGALS1	skin	c-8	smooth muscle cells	4834	2327.8
LGALS1	skin	c-6	suprabasal keratinocytes	1329	179.3		7.49426
LGALS1	skin	c-2	t-cells	11118	3896.6		11.9284
LGALS1	small intestine	c-11	enteroendocrine cells	0	0		0
LGALS1	small intestine	c-2	intestinal goblet cells	0	0	0.35	0.432959
LGALS1	small intestine	c-8	intestinal goblet cells	1	0.7
LGALS1	small intestine	c-12	mixed immune cells	9	108.8		6.77873
LGALS1	small intestine	c-10	paneth cells	0	0		0
LGALS1	small intestine	c-0	proximal enterocytes	0	0	6.34	2.87578
LGALS1	small intestine	c-1	proximal enterocytes	0	0
LGALS1	small intestine	c-4	proximal enterocytes	2	1
LGALS1	small intestine	c-5	proximal enterocytes	2	0.9
LGALS1	small intestine	c-7	proximal enterocytes	8	29.8
LGALS1	small intestine	c-3	undifferentiated cells	3	0.3	4.5	2.45943
LGALS1	small intestine	c-6	undifferentiated cells	3	0.6
LGALS1	small intestine	c-9	undifferentiated cells	3	12.6
LGALS1	spleen	c-0	b-cells	371	132.8	174.25	7.45327
LGALS1	spleen	c-8	b-cells	131	215.7
LGALS1	spleen	c-3	macrophages	950	952.4		9.89694
LGALS1	spleen	c-4	plasma cells	1674	402.7		8.65714
LGALS1	spleen	c-1	t-cells	352	177.2	253.02	7.9888
LGALS1	spleen	c-2	t-cells	434	238.2
LGALS1	spleen	c-5	t-cells	523	535.4
LGALS1	spleen	c-6	t-cells	37	39.5
LGALS1	spleen	c-7	t-cells	151	274.8
LGALS1	stomach	c-0	b-cells	290	122.3		6.94603
LGALS1	stomach	c-7	fibroblasts	959	1382		10.4336
LGALS1	stomach	c-6	gastric mucus-secreting c.	38	22.4		4.54844
LGALS1	stomach	c-8	macrophages	685	1761.9		10.7837
LGALS1	stomach	c-5	plasma cells	1126	471.6		8.88448
LGALS1	stomach	c-1	t-cells	1499	579.9	325.45	8.35072
LGALS1	stomach	c-2	t-cells	1069	398.4
LGALS1	stomach	c-3	t-cells	149	94
LGALS1	stomach	c-4	t-cells	388	229.5
LGALS1	testis	c-18	early spermatids	97	124.1	57.6333	5.87365
LGALS1	testis	c-3	early spermatids	123	23.9
LGALS1	testis	c-8	early spermatids	114	24.9
LGALS1	testis	c-7	endothelial cells	773	235.9		7.88813
LGALS1	testis	c-11	late spermatids	34	61.1	67.1857	6.0914
LGALS1	testis	c-13	late spermatids	44	42.4
LGALS1	testis	c-15	late spermatids	44	31.9
LGALS1	testis	c-2	late spermatids	66	103.7
LGALS1	testis	c-5	late spermatids	142	64.5
LGALS1	testis	c-6	late spermatids	73	105.8
LGALS1	testis	c-9	late spermatids	51	60.9
LGALS1	testis	c-0	leydig cells	2758	930.9		9.86403
LGALS1	testis	c-10	macrophages	3054	1893.3		10.8874
LGALS1	testis	c-12	peritubular cells	3157	1257.3		10.2973
LGALS1	testis	c-19	sertoli cells	695	1890.2		10.8851
LGALS1	testis	c-1	spermatocytes	62	8.1	12.9667	3.80392
LGALS1	testis	c-16	spermatocytes	44	13.6
LGALS1	testis	c-17	spermatocytes	68	17.2
LGALS1	testis	c-14	spermatogonia	69	9.5	11.6	3.65535
LGALS1	testis	c-4	spermatogonia	128	13.7
LGALS1	thymus	c-2	b-cells	2556	229.8	282.2	8.14568
LGALS1	thymus	c-6	b-cells	2299	334.6
LGALS1	thymus	c-16	endothelial cells	1194	358.5	285.033	8.16004
LGALS1	thymus	c-5	endothelial cells	1205	72.2
LGALS1	thymus	c-8	endothelial cells	2967	424.4
LGALS1	thymus	c-14	fibroblasts	2193	1438.3	1238.8	10.2759
LGALS1	thymus	c-3	fibroblasts	29590	939.8
LGALS1	thymus	c-7	fibroblasts	22899	1338.3
LGALS1	thymus	c-13	macrophages	4974	1024.3		10.0018
LGALS1	thymus	c-17	mesothelial cells	8203	1270.2		10.312
LGALS1	thymus	c-15	plasma cells	3914	393.5	390.1	8.61139
LGALS1	thymus	c-19	plasma cells	935	516.5
LGALS1	thymus	c-9	plasma cells	4284	260.3
LGALS1	thymus	c-10	smooth muscle cells	13662	2221.6	1954.57	10.9334
LGALS1	thymus	c-11	smooth muscle cells	6983	2134.4
LGALS1	thymus	c-12	smooth muscle cells	6437	1507.7
LGALS1	thymus	c-0	t-cells	988	41.7	60.15	5.93428
LGALS1	thymus	c-1	t-cells	767	41.5
LGALS1	thymus	c-18	t-cells	110	65.7
LGALS1	thymus	c-4	t-cells	1437	91.7
LGALS1	tongue	c-0	basal keratinocytes	7557	327.6	101.24	6.67582
LGALS1	tongue	c-1	basal keratinocytes	191	7.5
LGALS1	tongue	c-10	basal keratinocytes	163	12.2
LGALS1	tongue	c-11	basal keratinocytes	550	46.9
LGALS1	tongue	c-19	basal keratinocytes	113	472
LGALS1	tongue	c-2	basal keratinocytes	142	51.7
LGALS1	tongue	c-4	basal keratinocytes	437	22.8
LGALS1	tongue	c-7	basal keratinocytes	1040	35.9
LGALS1	tongue	c-8	basal keratinocytes	322	24.1
LGALS1	tongue	c-9	basal keratinocytes	195	11.7
LGALS1	tongue	c-13	endothelial cells	1266	261.5	293.2	8.20065
LGALS1	tongue	c-18	endothelial cells	906	324.9
LGALS1	tongue	c-20	granulocytes	61	295.9		8.21383
LGALS1	tongue	c-12	macrophages	4648	811.8		9.66676
LGALS1	tongue	c-16	serous glandular cells	32	141.4		7.15381
LGALS1	tongue	c-15	smooth muscle cells	6118	1831.6		10.8397
LGALS1	tongue	c-17	suprabasal keratinocytes	80	102.2	39.0333	5.32313
LGALS1	tongue	c-3	suprabasal keratinocytes	162	5.5
LGALS1	tongue	c-5	suprabasal keratinocytes	118	9.4
LGALS1	tongue	c-14	t-cells	342	246.3	354.1	8.47208
LGALS1	tongue	c-6	t-cells	2748	461.9
LGALS1	vascular	c-15	endothelial cells	220	472.2	375.65	8.55708
LGALS1	vascular	c-16	endothelial cells	2221	485.3
LGALS1	vascular	c-19	endothelial cells	253	306
LGALS1	vascular	c-2	endothelial cells	5544	239.1
LGALS1	vascular	c-0	fibroblasts	64644	1570.9	2128.08	11.056
LGALS1	vascular	c-11	fibroblasts	37191	3328.5
LGALS1	vascular	c-3	fibroblasts	24800	791.4
LGALS1	vascular	c-5	fibroblasts	5280	4016.8
LGALS1	vascular	c-7	fibroblasts	13412	1702.7
LGALS1	vascular	c-9	fibroblasts	12593	1358.2
LGALS1	vascular	c-1	macrophages	19397	916.5	935.65	9.87137
LGALS1	vascular	c-12	macrophages	422	954.8
LGALS1	vascular	c-18	schwann cells	5878	3070.5		11.5847
LGALS1	vascular	c-13	smooth muscle cells	1746	3027.1	2057.8	11.0076
LGALS1	vascular	c-14	smooth muscle cells	22806	2236.6
LGALS1	vascular	c-17	smooth muscle cells	7457	1888.8
LGALS1	vascular	c-4	smooth muscle cells	31520	1880.3
LGALS1	vascular	c-6	smooth muscle cells	17837	1581.9
LGALS1	vascular	c-8	smooth muscle cells	8937	1732.1
LGALS1	vascular	c-10	t-cells	597	240		8.90689

## Sheet: HPA_immune
Table S1c: Gene expression level of LGALS1 in humans obtanied from the Human Protein Atlas (immune cell RNA-seq)
Gene name	Immune cell	nTPM	log2(nTPM+1)
LGALS1	naive B-cell	289.8	8.18388
LGALS1	memory B-cell	570.2	9.15785
LGALS1	naive CD4 T-cell	114.6	6.853
LGALS1	memory CD4 T-cell	697.3	9.4477
LGALS1	naive CD8 T-cell	479.6	8.90869
LGALS1	memory CD8 T-cell	754.6	9.56148
LGALS1	T-reg	1519.6	10.5704
LGALS1	gdT-cell	768.9	9.58853
LGALS1	MAIT T-cell	114	6.84549
LGALS1	NK-cell	416.7	8.70632
LGALS1	classical monocyte	3058.9	11.5793
LGALS1	intermediate monocyte	2326.9	11.1848
LGALS1	non-classical monocyte	2571.4	11.3289
LGALS1	myeloid DC	3663.2	11.8393
LGALS1	plasmacytoid DC	901.8	9.81826
LGALS1	neutrophil	123.1	6.95536
LGALS1	eosinophil	110.6	6.80219
LGALS1	basophil	1097.1	10.1008
LGALS1	total PBMC	4676	12.1914
