# Supplementary material for: The sweet and the bitter sides of galectin-1 in immunity: its role in immune cell functions, apoptosis, and immunotherapies for cancer with a focus on T cells
Source: Semin Immunopathol. 2025 Apr 3;47(1):24. doi: 10.1007/s00281-025-01047-8 (PMC11968517; doi:10.1007/s00281-025-01047-8)
Supplement: Supplementary file 2 — Supplementary Material 2 [file 281_2025_1047_MOESM2_ESM.xlsx]

## Sheet: List_of_common_TFs
The sweet and the bitter sides of galectin-1 in immunity: its role in T cell functions, apoptosis, and T cell-based immunotherapies for cancer, Semin Immunopathol, J. Novák, T. Takács, Á. Tilajka, L. László, O. Oravecz, E. Farkas, N. G. Than, L. Buday, A. Balogh, V. Vas, Institute of Molecular Life Sciences, HUN-REN Research Centre of Natural Sciences, 1117 Budapest, Hungary, correspondence: balo…
TF_name	Full_name	Family
AHR::ARNT	aryl hydrocarbon receptor::aryl hydrocarbon receptor nuclear translocator	bHLH
ARNT::HIF1A	aryl hydrocarbon receptor nuclear translocator:: hypoxia inducible factor 1-α	bHLH
ATF1	activating transcription factor 1	bZip
ATF3	activating transcription factor 3	bZip
BCL11A	B-cell lymphoma/leukemia 11A	C2H2_ZF
BCL11B	B-cell lymphoma/leukemia 11B	C2H2_ZF
BHLHE22	class E basic helix-loop-helix protein 22	bHLH
CDX2	caudal-type homeobox protein 2	Homeobox
CREB1	cAMP responsive element binding protein 1	bZip
CREM	cAMP responsive element modulator	bZip
CTCF	CCCTC-binding factor	C2H2_ZF
CTCFL	CCCTC-binding factor like	C2H2_ZF
E2F1	transcription factor E2F1	E2F
E2F2	transcription factor E2F2	E2F
E2F4	transcription factor E2F4	E2F
E2F6	transcription factor E2F6	E2F
E2F7	transcription factor E2F7	E2F
E2F8	transcription factor E2F8	E2F
EBF1	early B cell factor 1	TIG
EGR1	early growth response 1	C2H2_ZF
EGR2	early growth response 2	C2H2_ZF
EGR3	early growth response 3	C2H2_ZF
EHF	ETS homologous factor	ETS
ELF1	E74 like ETS transcription factor 1	ETS
ELF2	E74 like ETS transcription factor 2	ETS
ELF3	E74 like ETS transcription factor 3	ETS
ELK1	ETS transcription factor ELK1	ETS
ELK1::SREBF2	ETS transcription factor ELK1::sterol regulatory element binding factor 2	ETS::bHLH
ELK3	ETS transcription factor ELK3	ETS
ELK4	ETS transcription factor ELK4	ETS
EPAS1	endothelial PAS domain protein 1	bHLH
ERF	ETS2 repressor factor	ETS
ERF::FOXO1	ETS2 repressor factor::forkhead box O1	ETS
ERG	ETS transcription factor ERG	ETS
ESR1	estrogen receptor 1	C4_ZF (nuclear rec.)
ESR2	estrogen receptor 2	C4_ZF (nuclear rec.)
ESRRA	estrogen receptor related α	C4_ZF (nuclear rec.)
ETS1	ETS proto-oncogene 1	ETS
ETV1	ETS variant transcription factor 1	ETS
ETV2	ETS variant transcription factor 2	ETS
ETV4	ETS variant transcription factor 4	ETS
ETV5::FOXO1	ETS variant transcription factor 5::forkhead box O1	ETS::Forkhead
ETV6	ETS variant transcription factor 6	ETS
FLI1	friend leukemia integration 1 transcription factor	ETS
FOS	Fos proto-oncogene, AP-1 transcription factor subunit	bZIP
FOS::JUN	Fos proto-oncogene::Jun proto-oncogene	bZip::bZip
FOS::JUNB	Fos proto-oncogene::JunB proto-oncogene	bZip::bZip
FOS::JUND	Fos proto-oncogene::JunD proto-oncogene	bZip::bZip
FOSL1::JUN	Fos like 1::Jun proto-oncogene	bZip::bZip
FOSL1::JUNB	Fos like 1::JunB proto-oncogene	bZip::bZip
FOSL1::JUND	Fos like 1::JunD proto-oncogene	bZip::bZip
FOSL2	Fos like 2, AP-1 transcription factor subunit	bZip
FOSL2::JUN	Fos like 2::Jun proto-oncogene	bZip::bZip
FOSL2::JUNB	Fos like 2::JunB proto-oncogene	bZip::bZip
FOSL2::JUND	Fos like 2::JunD proto-oncogene	bZip::bZip
FOXA1	forkhead box A1	Forkhead
FOXA2	forkhead box A2	Forkhead
FOXA3	forkhead box A3	Forkhead
FOXK2	forkhead box K2	Forkhead
FOXO1	forkhead box O1	Forkhead
FOXP1	forkhead box P1	Forkhead
FOXP2	forkhead box P2	Forkhead
FOXP3	forkhead box P3	Forkhead
GATA1	GATA binding protein 1	GATA
GATA2	GATA binding protein 2	GATA
GATA3	GATA binding protein 3	GATA
GATA4	GATA binding protein 4	GATA
GATA6	GATA binding protein 6	GATA
GFI1	growth factor independent 1 transcriptional repressor	C2H2_ZF
GFI1B	growth factor independent 1B transcriptional repressor	C2H2_ZF
GRHL2	grainyhead like transcription factor 2	CP2
HIC1	hypermethylated in cancer 1 transcriptional repressor	C2H2_ZF
HIF1A	hypoxia inducible factor 1-α	bHLH
HNF4A	hepatocyte nuclear factor 4-α	C4_ZF (nuclear rec.)
HNF4G	hepatocyte nuclear factor 4-g	C4_ZF (nuclear rec.)
IKZF1	IKAROS family zinc finger 1	C2H2_ZF
IRF1	interferon regulatory factor 1	IRF
JUN	Jun proto-oncogene, AP-1 transcription factor subunit	bZip
JUN::JUNB	Jun proto-oncogene::JunB proto-oncogene	bZip
JUND	JunD proto-oncogene, AP-1 transcription factor subunit	bZip
KLF1	krueppel-like factor 1	C2H2_ZF
KLF11	krueppel-like factor 11	C2H2_ZF
KLF12	krueppel-like factor 12	C2H2_ZF
KLF13	krueppel-like factor 13	C2H2_ZF
KLF15	krueppel-like factor 15	C2H2_ZF
KLF4	krueppel-like factor 4	C2H2_ZF
KLF5	krueppel-like factor 5	C2H2_ZF
KLF6	krueppel-like factor 6	C2H2_ZF
KLF7	krueppel-like factor 7	C2H2_ZF
KLF9	krueppel-like factor 9	C2H2_ZF
MAZ	Myc-associated zinc finger protein	C2H2_ZF
MYB	Myb proto-oncogene, transcription factor	MYB
MYCN	n-Myc proto-oncogen, transcription factor	bHLH
MYF5	myogenic factor 5	bHLH
MYOG	myogenin	bHLH
NEUROD1	neuronal differentiation 1	bHLH
NFATC1	nuclear factor of activated T cells 1	Rel
NFIA	nuclear factor 1 A-type	SMAD
NFIC	nuclear factor 1 C-type	SMAD
NFIL3	nuclear factor, interleukin 3 regulated	bZip
NFKB1	nuclear factor kappa B subunit 1	Rel
NFKB2	nuclear factor kappa B subunit 2	Rel
NFYA	nuclear transcription factor Y subunit α	NFY
NFYB	nuclear transcription factor Y subunit β	NFY
NFYC	nuclear transcription factor Y subunit g	NFY
NKX2-1		Homeobox
NR1H3	nuclear receptor subfamily 1 group H member 3	C4_ZF (nuclear rec.)
NR1H3::RXRA	nuclear receptor subfamily 1 group H member 3::retinoid X receptor α	C4_ZF (nuclear rec.)
NR2F1	nuclear receptor subfamily 2 group F member 1	C4_ZF (nuclear rec.)
NR2F2	nuclear receptor subfamily 2 group F member 2	C4_ZF (nuclear rec.)
NR2F6	nuclear receptor subfamily 2 group F member 6	C4_ZF (nuclear rec.)
NR4A1	nuclear receptor subfamily 4 group A member 1	C4_ZF (nuclear rec.)
NRF1	nuclear respiratory factor 1	Unknown
OSR2	odd-skipped related transciption factor 2	C2-H2_ZF
OTX2	orthodenticle homeobox 2	Homeobox
PATZ1	OZ/BTB and AT hook containing zinc finger 1	C2-H2_ZF
PAX5	paired box 5	Paried box
PBX1	pre-B-cell leukemia transcription factor 1	Homeobox
PGR	progesterone receptor	C4_ZF (nuclear rec.)
PITX3	pituitary homeobox 3	Homeobox
POU2F2	POU domain class 2 homeobox 2	Homeobox, Pou
POU5F1	POU domain class 5 homeobox 1	Homeobox, Pou
PRDM9	PR/SET domain 9	C2-H2_ZF
RBPJ	recombination signal binding protein for immunoglobulin kappa J region	TIG
REL	REL proto-oncogene, NF-kB subunit	RHD
RELA	RELA proto-oncogene, NF-kB subunit	RHD
RELB	RELB proto-oncogene, NF-kB subunit	RHD
RUNX1	RUNX family transcription factor 1	Runt
RUNX2	RUNX family transcription factor 2	Runt
RUNX3	RUNX family transcription factor 3	Runt
RXRB	retinoid X receptor β	C4_ZF (nuclear rec.)
SMAD2	SMAD family member 2	SMAD
SMAD3	SMAD family member 3	SMAD
SMAD4	SMAD family member 4	SMAD
SMAD5	SMAD family member 5	SMAD
SNAI2	snail family transcriptional repressor 2	C2-H2_ZF
SOX2	SRY-box transcription factor 2	HMG/Sox
SOX4	SRY-box transcription factor 4	HMG/Sox
SOX6	SRY-box transcription factor 6	HMG/Sox
SP1	transcription factor Sp1	C2-H2_ZF
SP2	transcription factor Sp2	C2-H2_ZF
SP3	transcription factor Sp3	C2-H2_ZF
SP4	transcription factor Sp4	C2-H2_ZF
SP5	transcription factor Sp5	C2-H2_ZF
SPI1	Spi-1 proto-oncogene	ETS
SREBF2	sterol regulatory element binding transcription factor 2	bHLH
STAT1	signal transducer and activator of transcription 1	STAT
STAT1::STAT2	signal transducer and activator of transcription 1::2	STAT
STAT3	signal transducer and activator of transcription 3	STAT
STAT4	signal transducer and activator of transcription 4	STAT
STAT5A	signal transducer and activator of transcription 5A	STAT
STAT5A::STAT5B	signal transducer and activator of transcription 5A::5B	STAT
STAT5B	signal transducer and activator of transcription 5B	STAT
TBP	TATA-box binding protein	TBP
TBX2	T-box transcription factor 2	T-box
TBX21	T-box transcription factor 21	T-box
TCF12	transcription factor 12	bHLH
TCF3	transcription factor 3	bHLH
TCF4	transcription factor 4	bHLH
TCF7L2	transcription factor 7 like 2	HMG/Sox
TEAD1	TEA domain transcription factor 1	TEA
TEAD3	TEA domain transcription factor 3	TEA
TEAD4	TEA domain transcription factor 4	TEA
TFAP2A	transcriptionfactor AP-2 α	AP-2
TFAP2C	transcriptionfactor AP-2 g	AP-2
TFAP4	transcriptionfactor AP-4	bHLH
TFDP1	transcription factor Dp-1	E2F
THAP1	THAP domain containing 1	THAP finger
TRPS1	transcriptional repressor GATA binding 1	GATA
VDR	vitamin D receptor	C4_ZF (nuclear rec.)
YY1	YY1 transcription factor	C2H2_ZF
ZBTB11	zinc finger and BTB domain-containing protein 11	C2H2_ZF
ZBTB12	zinc finger and BTB domain-containing protein 12	C2H2_ZF
ZBTB17	zinc finger and BTB domain-containing protein 17	C2H2_ZF
ZBTB26	zinc finger and BTB domain-containing protein 26	C2H2_ZF
ZBTB33	zinc finger and BTB domain-containing protein 33	C2H2_ZF
ZBTB6	zinc finger and BTB domain-containing protein 6	C2H2_ZF
ZBTB7A	zinc finger and BTB domain-containing protein 7A	C2H2_ZF
ZEB1	zinc finger E-box-binding homeobox 1	C2H2_ZF
ZFX	zinc finger protein X-linked	C2H2_ZF
ZIC2	Zic family member 2	C2H2_ZF
ZKSCAN1	zinc finger with KRAB and SCAN domains 1	C2H2_ZF
ZNF263	zinc finger protein 263	C2H2_ZF
ZNF281	zinc finger protein 281	C2H2_ZF
ZNF341	zinc finger protein 341	C2H2_ZF
ZNF35	zinc finger protein 35	C2H2_ZF
ZNF384	zinc finger protein 384	C2H2_ZF
ZNF449	zinc finger protein 449	C2H2_ZF
ZNF549	zinc finger protein 549	C2H2_ZF
ZNF574	zinc finger protein 574	C2H2_ZF
ZNF680	zinc finger protein 680	C2H2_ZF
ZNF692	zinc finger protein 692	C2H2_ZF
ZNF740	zinc finger protein 740	C2H2_ZF
ZNF770	zinc finger protein 770	C2H2_ZF

## Sheet: TFLink_x_JASPAR_2024
Table S2b: Putative transcirption factors that can bind within the 1000 bp 5’ upstream region of LGALS1 (JASPAR 2024 and TF-link cross-section)
track name="jaspar2024", chr	start	end	score	strand	TF_name
chr22	37674762	37674767	301	-	AHR::ARNT
chr22	37675164	37675169	301	-	AHR::ARNT
chr22	37675178	37675183	301	-	AHR::ARNT
chr22	37674667	37674672	240	+	AHR::ARNT
chr22	37674914	37674919	240	+	AHR::ARNT
chr22	37674987	37674992	240	-	AHR::ARNT
chr22	37675005	37675010	240	-	AHR::ARNT
chr22	37675023	37675028	240	+	AHR::ARNT
chr22	37675424	37675429	240	+	AHR::ARNT
chr22	37674762	37674767	270	-	ARNT::HIF1A
chr22	37675164	37675169	270	-	ARNT::HIF1A
chr22	37675178	37675183	270	-	ARNT::HIF1A
chr22	37675517	37675522	253	-	ARNT::HIF1A
chr22	37674760	37674768	257	+	ATF1
chr22	37674762	37674770	242	-	ATF1
chr22	37675138	37675145	331	-	ATF3
chr22	37674708	37674715	281	-	ATF3
chr22	37675138	37675145	264	+	ATF3
chr22	37674708	37674715	263	+	ATF3
chr22	37675482	37675489	361	-	BCL11A
chr22	37674884	37674891	321	-	BCL11A
chr22	37675288	37675295	293	+	BCL11A
chr22	37674847	37674854	278	-	BCL11A
chr22	37675449	37675456	268	-	BCL11A
chr22	37675588	37675595	268	+	BCL11A
chr22	37675131	37675140	441	-	BCL11B
chr22	37675085	37675091	291	+	BHLHE22
chr22	37675085	37675091	291	-	BHLHE22
chr22	37674752	37674758	270	-	BHLHE22
chr22	37675217	37675223	270	+	BHLHE22
chr22	37675465	37675471	270	+	BHLHE22
chr22	37674692	37674698	253	+	BHLHE22
chr22	37674692	37674698	253	-	BHLHE22
chr22	37674752	37674758	249	+	BHLHE22
chr22	37675217	37675223	249	-	BHLHE22
chr22	37675465	37675471	249	-	BHLHE22
chr22	37674722	37674728	243	+	BHLHE22
chr22	37674722	37674728	243	-	BHLHE22
chr22	37674809	37674817	326	+	CDX2
chr22	37674831	37674839	326	+	CDX2
chr22	37674821	37674829	319	+	CDX2
chr22	37674825	37674833	319	+	CDX2
chr22	37674756	37674764	366	-	CREB1
chr22	37674756	37674764	293	+	CREB1
chr22	37674755	37674765	335	-	CREM
chr22	37674755	37674765	334	+	CREM
chr22	37674873	37674888	510	-	CTCF
chr22	37675306	37675321	433	-	CTCF
chr22	37675576	37675584	481	+	CTCFL
chr22	37674946	37674954	397	+	CTCFL
chr22	37675148	37675156	391	-	CTCFL
chr22	37675437	37675445	373	+	CTCFL
chr22	37675625	37675633	373	+	CTCFL
chr22	37674851	37674859	358	+	CTCFL
chr22	37675269	37675277	351	-	CTCFL
chr22	37675455	37675463	310	+	CTCFL
chr22	37675527	37675535	310	-	CTCFL
chr22	37675537	37675545	310	-	CTCFL
chr22	37674875	37674883	294	-	CTCFL
chr22	37675297	37675305	288	-	CTCFL
chr22	37675028	37675036	278	-	CTCFL
chr22	37675298	37675306	276	-	CTCFL
chr22	37675024	37675036	385	+	E2F1
chr22	37675024	37675036	358	-	E2F1
chr22	37675024	37675037	304	-	E2F2
chr22	37675023	37675036	327	+	E2F4
chr22	37675303	37675311	481	-	E2F6
chr22	37675614	37675622	353	+	E2F6
chr22	37674711	37674719	327	+	E2F6
chr22	37675383	37675391	326	+	E2F6
chr22	37674774	37674782	318	-	E2F6
chr22	37675581	37675589	314	+	E2F6
chr22	37675188	37675196	304	-	E2F6
chr22	37675445	37675453	298	+	E2F6
chr22	37674876	37674884	295	-	E2F6
chr22	37674967	37674975	282	-	E2F6
chr22	37674674	37674682	277	+	E2F6
chr22	37675301	37675315	478	+	E2F7
chr22	37675303	37675312	541	+	E2F8
chr22	37675382	37675391	312	-	E2F8
chr22	37675025	37675034	288	+	E2F8
chr22	37674760	37674769	287	+	E2F8
chr22	37675444	37675453	277	-	E2F8
chr22	37674673	37674682	276	-	E2F8
chr22	37675259	37675270	373	-	EBF1
chr22	37675528	37675539	346	+	EBF1
chr22	37675159	37675169	457	+	EGR1
chr22	37675437	37675447	405	-	EGR1
chr22	37674873	37674883	363	+	EGR1
chr22	37675613	37675623	353	-	EGR1
chr22	37674779	37674789	350	-	EGR1
chr22	37675525	37675535	350	+	EGR1
chr22	37675576	37675586	330	-	EGR1
chr22	37674675	37674685	324	-	EGR1
chr22	37675615	37675625	305	-	EGR1
chr22	37675159	37675170	489	+	EGR2
chr22	37674778	37674789	355	-	EGR2
chr22	37675436	37675447	314	-	EGR2
chr22	37675159	37675170	476	+	EGR3
chr22	37675436	37675447	365	-	EGR3
chr22	37675243	37675252	331	+	EHF
chr22	37675098	37675107	308	+	EHF
chr22	37675300	37675309	301	+	EHF
chr22	37675195	37675204	298	-	EHF
chr22	37675243	37675252	343	-	ELF1
chr22	37675195	37675204	326	+	ELF1
chr22	37675300	37675309	314	-	ELF1
chr22	37675413	37675422	310	+	ELF1
chr22	37674877	37674886	308	-	ELF1
chr22	37674964	37674973	308	-	ELF1
chr22	37675099	37675109	418	-	ELF2
chr22	37675193	37675203	289	+	ELF2
chr22	37675621	37675631	266	-	ELF2
chr22	37675243	37675252	359	+	ELF3
chr22	37675413	37675422	315	-	ELF3
chr22	37674877	37674886	300	+	ELF3
chr22	37675300	37675309	299	+	ELF3
chr22	37675099	37675108	407	-	ELK1
chr22	37675194	37675203	304	+	ELK1
chr22	37675621	37675630	288	-	ELK1
chr22	37675195	37675210	446	+	ELK1::SREBF2
chr22	37675099	37675108	411	-	ELK3
chr22	37675194	37675203	329	+	ELK3
chr22	37674662	37674671	297	+	ELK3
chr22	37675621	37675630	296	-	ELK3
chr22	37675098	37675107	441	+	ELK4
chr22	37675195	37675204	336	-	ELK4
chr22	37675620	37675629	282	+	ELK4
chr22	37675300	37675309	278	+	ELK4
chr22	37675162	37675171	400	+	EPAS1
chr22	37675099	37675108	350	-	ERF
chr22	37675194	37675203	285	+	ERF
chr22	37674837	37674849	307	+	ERF::FOXO1
chr22	37675281	37675293	290	-	ERF::FOXO1
chr22	37675302	37675314	281	-	ERF::FOXO1
chr22	37675300	37675310	313	-	ERG
chr22	37674742	37674757	426	+	ESR1
chr22	37675580	37675595	324	-	ESR2
chr22	37674847	37674862	304	+	ESR2
chr22	37674742	37674757	298	-	ESR2
chr22	37674942	37674957	298	+	ESR2
chr22	37674971	37674980	324	-	ESRRA
chr22	37675099	37675108	382	-	ETS1
chr22	37674662	37674671	261	+	ETS1
chr22	37675194	37675203	261	+	ETS1
chr22	37675099	37675108	327	-	ETV1
chr22	37675099	37675108	339	-	ETV2
chr22	37675099	37675108	405	-	ETV4
chr22	37675621	37675630	304	-	ETV4
chr22	37675194	37675203	294	+	ETV4
chr22	37674662	37674671	290	+	ETV4
chr22	37675301	37675310	278	-	ETV4
chr22	37675594	37675603	265	-	ETV4
chr22	37675052	37675061	260	-	ETV4
chr22	37675351	37675360	260	-	ETV4
chr22	37675166	37675176	328	+	ETV5::FOXO1
chr22	37675408	37675418	316	+	ETV5::FOXO1
chr22	37674834	37674844	297	+	ETV5::FOXO1
chr22	37675290	37675300	287	+	ETV5::FOXO1
chr22	37675098	37675107	400	-	ETV6
chr22	37675195	37675204	311	+	ETV6
chr22	37675243	37675252	305	-	ETV6
chr22	37675300	37675309	298	-	ETV6
chr22	37675350	37675359	290	-	ETV6
chr22	37675386	37675395	276	+	ETV6
chr22	37675099	37675108	383	-	FLI1
chr22	37675621	37675630	266	-	FLI1
chr22	37675194	37675203	260	+	FLI1
chr22	37674707	37674715	259	-	FOS
chr22	37674760	37674770	350	-	FOS::JUN
chr22	37675480	37675489	286	+	FOS::JUN
chr22	37674707	37674716	284	-	FOS::JUN
chr22	37675480	37675489	278	+	FOS::JUNB
chr22	37675480	37675489	288	+	FOS::JUND
chr22	37674760	37674770	343	-	FOSL1::JUN
chr22	37674760	37674770	341	+	FOSL1::JUN
chr22	37675480	37675489	285	-	FOSL1::JUN
chr22	37675480	37675489	296	-	FOSL1::JUNB
chr22	37675137	37675146	340	-	FOSL1::JUND
chr22	37674760	37674769	338	+	FOSL1::JUND
chr22	37675138	37675146	286	-	FOSL1::JUND
chr22	37674707	37674715	281	+	FOSL1::JUND
chr22	37675481	37675489	269	-	FOSL1::JUND
chr22	37674898	37674908	286	-	FOSL2
chr22	37675249	37675259	286	-	FOSL2
chr22	37675480	37675490	283	-	FOSL2
chr22	37674707	37674717	273	-	FOSL2
chr22	37675136	37675146	268	+	FOSL2
chr22	37675479	37675489	267	+	FOSL2
chr22	37674760	37674770	313	+	FOSL2::JUN
chr22	37674755	37674765	310	-	FOSL2::JUN
chr22	37674707	37674716	284	-	FOSL2::JUN
chr22	37675480	37675489	279	+	FOSL2::JUN
chr22	37675480	37675489	286	-	FOSL2::JUNB
chr22	37674760	37674770	317	+	FOSL2::JUND
chr22	37674707	37674716	282	+	FOSL2::JUND
chr22	37675480	37675489	277	-	FOSL2::JUND
chr22	37674812	37674820	336	+	FOXA1
chr22	37674828	37674836	289	+	FOXA1
chr22	37674820	37674828	284	+	FOXA1
chr22	37674824	37674832	284	+	FOXA1
chr22	37674649	37674657	340	+	FOXA2
chr22	37674819	37674827	338	+	FOXA2
chr22	37674811	37674819	333	+	FOXA2
chr22	37674823	37674831	333	+	FOXA2
chr22	37675339	37675347	261	-	FOXA2
chr22	37674812	37674819	293	+	FOXA3
chr22	37674820	37674827	293	+	FOXA3
chr22	37674824	37674831	293	+	FOXA3
chr22	37674650	37674657	289	+	FOXA3
chr22	37674812	37674819	295	+	FOXK2
chr22	37674820	37674827	295	+	FOXK2
chr22	37674824	37674831	295	+	FOXK2
chr22	37674650	37674657	281	+	FOXK2
chr22	37674828	37674835	278	+	FOXK2
chr22	37674834	37674841	278	+	FOXK2
chr22	37674812	37674819	278	+	FOXO1
chr22	37674820	37674827	278	+	FOXO1
chr22	37674824	37674831	278	+	FOXO1
chr22	37674812	37674819	331	+	FOXP1
chr22	37674820	37674827	331	+	FOXP1
chr22	37674824	37674831	331	+	FOXP1
chr22	37674650	37674657	287	+	FOXP1
chr22	37674828	37674835	256	+	FOXP1
chr22	37674834	37674841	256	+	FOXP1
chr22	37674823	37674832	329	+	FOXP2
chr22	37674819	37674828	321	+	FOXP2
chr22	37674833	37674842	307	+	FOXP2
chr22	37675338	37675347	277	-	FOXP2
chr22	37674811	37674820	271	+	FOXP2
chr22	37674812	37674819	317	+	FOXP3
chr22	37674820	37674827	317	+	FOXP3
chr22	37674824	37674831	317	+	FOXP3
chr22	37675339	37675346	257	-	FOXP3
chr22	37675409	37675416	317	-	GATA1
chr22	37674656	37674663	313	-	GATA1
chr22	37674910	37674917	273	+	GATA1
chr22	37675358	37675365	270	+	GATA1
chr22	37675258	37675265	269	+	GATA1
chr22	37675258	37675265	261	+	GATA2
chr22	37674810	37674817	254	-	GATA2
chr22	37674822	37674829	254	-	GATA2
chr22	37674826	37674833	254	-	GATA2
chr22	37674832	37674839	254	-	GATA2
chr22	37675257	37675265	353	+	GATA3
chr22	37675257	37675265	327	+	GATA4
chr22	37674841	37674849	289	-	GATA4
chr22	37675257	37675265	327	+	GATA6
chr22	37674826	37674834	276	-	GATA6
chr22	37674832	37674840	276	-	GATA6
chr22	37675605	37675613	273	-	GATA6
chr22	37675359	37675370	449	+	GFI1
chr22	37675473	37675484	402	-	GFI1
chr22	37675218	37675229	392	-	GFI1
chr22	37674737	37674748	302	-	GFI1
chr22	37674758	37674769	296	+	GFI1
chr22	37675359	37675369	487	+	GFI1B
chr22	37674738	37674748	431	-	GFI1B
chr22	37675219	37675229	424	-	GFI1B
chr22	37675474	37675484	408	-	GFI1B
chr22	37675130	37675140	331	-	GFI1B
chr22	37674754	37674764	294	-	GFI1B
chr22	37675005	37675015	278	+	GFI1B
chr22	37675500	37675508	336	+	GRHL2
chr22	37675282	37675290	320	-	GRHL2
chr22	37674719	37674727	301	-	GRHL2
chr22	37675311	37675319	290	-	GRHL2
chr22	37675263	37675271	309	-	HIC1
chr22	37674688	37674696	297	+	HIC1
chr22	37675457	37675465	275	-	HIC1
chr22	37675306	37675314	260	+	HIC1
chr22	37675024	37675032	258	-	HIC1
chr22	37675365	37675373	256	+	HIC1
chr22	37675159	37675165	283	+	HIF1A
chr22	37675163	37675169	249	-	HIF1A
chr22	37675427	37675436	481	-	HNF4A
chr22	37675568	37675577	352	-	HNF4A
chr22	37674646	37674655	342	+	HNF4A
chr22	37675427	37675436	481	-	HNF4G
chr22	37675568	37675577	342	-	HNF4G
chr22	37674646	37674655	331	+	HNF4G
chr22	37674840	37674848	321	+	IKZF1
chr22	37675169	37675177	291	+	IKZF1
chr22	37674837	37674848	412	+	IRF1
chr22	37674829	37674840	398	+	IRF1
chr22	37674755	37674765	356	-	JUN
chr22	37674707	37674715	305	-	JUN
chr22	37674760	37674770	289	+	JUN
chr22	37675274	37675284	271	+	JUN
chr22	37674755	37674765	269	+	JUN
chr22	37675138	37675146	340	-	JUN::JUNB
chr22	37675135	37675146	329	+	JUN::JUNB
chr22	37674707	37674715	308	+	JUN::JUNB
chr22	37674708	37674716	252	-	JUN::JUNB
chr22	37675481	37675489	252	-	JUN::JUNB
chr22	37674755	37674766	357	-	JUND
chr22	37674754	37674765	344	+	JUND
chr22	37674759	37674770	302	+	JUND
chr22	37674749	37674760	279	+	JUND
chr22	37675117	37675128	264	+	JUND
chr22	37675580	37675588	481	+	KLF1
chr22	37674871	37674879	451	-	KLF1
chr22	37675116	37675124	451	+	KLF1
chr22	37675177	37675185	433	-	KLF1
chr22	37674665	37674673	421	+	KLF1
chr22	37675197	37675205	403	+	KLF1
chr22	37675523	37675531	397	-	KLF1
chr22	37675441	37675449	351	+	KLF1
chr22	37675031	37675039	327	-	KLF1
chr22	37675189	37675197	327	-	KLF1
chr22	37675435	37675443	327	+	KLF1
chr22	37675444	37675452	327	+	KLF1
chr22	37675540	37675548	327	-	KLF1
chr22	37675449	37675457	324	+	KLF1
chr22	37674873	37674881	323	-	KLF1
chr22	37675387	37675395	322	+	KLF1
chr22	37674673	37674681	307	+	KLF1
chr22	37675382	37675390	307	+	KLF1
chr22	37675539	37675547	307	-	KLF1
chr22	37675613	37675621	307	+	KLF1
chr22	37674986	37674994	296	-	KLF1
chr22	37675004	37675012	296	-	KLF1
chr22	37674877	37674885	279	-	KLF1
chr22	37674963	37674971	279	-	KLF1
chr22	37675299	37675307	279	-	KLF1
chr22	37675300	37675308	279	-	KLF1
chr22	37675451	37675459	279	+	KLF1
chr22	37675578	37675588	490	-	KLF11
chr22	37674871	37674881	440	+	KLF11
chr22	37675523	37675533	389	+	KLF11
chr22	37675177	37675187	387	+	KLF11
chr22	37675439	37675449	357	-	KLF11
chr22	37674873	37674883	341	+	KLF11
chr22	37674677	37674687	325	-	KLF11
chr22	37675442	37675452	308	-	KLF11
chr22	37674663	37674673	296	-	KLF11
chr22	37675615	37675625	295	-	KLF11
chr22	37675388	37675398	294	-	KLF11
chr22	37675415	37675425	294	-	KLF11
chr22	37675611	37675621	294	-	KLF11
chr22	37675316	37675326	284	-	KLF11
chr22	37675294	37675304	280	+	KLF11
chr22	37674671	37674681	275	-	KLF11
chr22	37675579	37675588	541	+	KLF12
chr22	37675523	37675532	457	-	KLF12
chr22	37675177	37675186	441	-	KLF12
chr22	37675443	37675452	397	+	KLF12
chr22	37675440	37675449	392	+	KLF12
chr22	37674871	37674880	389	-	KLF12
chr22	37675031	37675040	346	-	KLF12
chr22	37675434	37675443	346	+	KLF12
chr22	37675540	37675549	331	-	KLF12
chr22	37675453	37675462	321	+	KLF12
chr22	37675386	37675395	307	+	KLF12
chr22	37675299	37675308	305	-	KLF12
chr22	37675450	37675459	305	+	KLF12
chr22	37674873	37674882	303	-	KLF12
chr22	37675004	37675013	300	-	KLF12
chr22	37675525	37675534	296	-	KLF12
chr22	37675573	37675590	413	-	KLF13
chr22	37675580	37675588	481	-	KLF15
chr22	37675444	37675452	391	-	KLF15
chr22	37675177	37675185	386	+	KLF15
chr22	37675441	37675449	377	-	KLF15
chr22	37675523	37675531	343	+	KLF15
chr22	37675435	37675443	332	-	KLF15
chr22	37675031	37675039	329	+	KLF15
chr22	37674871	37674879	323	+	KLF15
chr22	37675116	37675124	323	-	KLF15
chr22	37675189	37675197	323	+	KLF15
chr22	37675540	37675548	323	+	KLF15
chr22	37675304	37675312	310	+	KLF15
chr22	37675030	37675038	304	+	KLF15
chr22	37674968	37674976	300	+	KLF15
chr22	37675455	37675463	300	-	KLF15
chr22	37675613	37675621	294	-	KLF15
chr22	37674871	37674879	481	+	KLF4
chr22	37675116	37675124	481	-	KLF4
chr22	37674665	37674673	451	-	KLF4
chr22	37675580	37675588	433	-	KLF4
chr22	37675613	37675621	403	-	KLF4
chr22	37675449	37675457	381	-	KLF4
chr22	37675539	37675547	364	+	KLF4
chr22	37674673	37674681	356	-	KLF4
chr22	37675382	37675390	356	-	KLF4
chr22	37675177	37675185	351	+	KLF4
chr22	37675523	37675531	338	+	KLF4
chr22	37675197	37675205	336	-	KLF4
chr22	37675390	37675398	316	-	KLF4
chr22	37675417	37675425	316	-	KLF4
chr22	37675435	37675443	310	-	KLF4
chr22	37674877	37674885	306	+	KLF4
chr22	37675441	37675449	306	-	KLF4
chr22	37675387	37675395	300	-	KLF4
chr22	37675540	37675548	299	+	KLF4
chr22	37675444	37675452	294	-	KLF4
chr22	37674774	37674782	293	+	KLF4
chr22	37675189	37675197	293	+	KLF4
chr22	37675451	37675459	289	-	KLF4
chr22	37675031	37675039	286	+	KLF4
chr22	37674963	37674971	282	+	KLF4
chr22	37675579	37675589	602	-	KLF5
chr22	37675176	37675186	484	+	KLF5
chr22	37674870	37674880	454	+	KLF5
chr22	37675612	37675622	388	-	KLF5
chr22	37675522	37675532	385	+	KLF5
chr22	37675448	37675458	375	-	KLF5
chr22	37675416	37675426	351	-	KLF5
chr22	37675115	37675125	350	-	KLF5
chr22	37675389	37675399	332	-	KLF5
chr22	37675030	37675040	326	+	KLF5
chr22	37675298	37675308	323	+	KLF5
chr22	37675196	37675206	322	-	KLF5
chr22	37675440	37675450	309	-	KLF5
chr22	37674672	37674682	307	-	KLF5
chr22	37675003	37675013	306	+	KLF5
chr22	37675538	37675548	304	+	KLF5
chr22	37675381	37675391	302	-	KLF5
chr22	37675386	37675396	297	-	KLF5
chr22	37675443	37675453	297	-	KLF5
chr22	37675539	37675549	297	+	KLF5
chr22	37674872	37674882	295	+	KLF5
chr22	37675434	37675444	295	-	KLF5
chr22	37675450	37675460	293	-	KLF5
chr22	37674664	37674674	292	-	KLF5
chr22	37674962	37674972	292	+	KLF5
chr22	37675453	37675463	280	-	KLF5
chr22	37675187	37675197	278	+	KLF5
chr22	37674704	37674714	263	-	KLF5
chr22	37675303	37675313	259	+	KLF5
chr22	37675317	37675327	258	-	KLF5
chr22	37675035	37675045	254	+	KLF5
chr22	37675242	37675252	254	+	KLF5
chr22	37674710	37674720	249	-	KLF5
chr22	37674732	37674742	248	-	KLF5
chr22	37674773	37674783	246	+	KLF5
chr22	37675394	37675404	246	-	KLF5
chr22	37674876	37674886	244	+	KLF5
chr22	37675120	37675130	244	-	KLF5
chr22	37675209	37675219	244	+	KLF5
chr22	37675351	37675361	244	+	KLF5
chr22	37675247	37675257	243	+	KLF5
chr22	37675177	37675186	494	+	KLF6
chr22	37675579	37675588	409	-	KLF6
chr22	37674871	37674880	380	+	KLF6
chr22	37674664	37674673	366	-	KLF6
chr22	37675440	37675449	339	-	KLF6
chr22	37675448	37675457	333	-	KLF6
chr22	37675523	37675532	317	+	KLF6
chr22	37675115	37675124	303	-	KLF6
chr22	37675612	37675621	299	-	KLF6
chr22	37674873	37674882	294	+	KLF6
chr22	37675004	37675013	294	+	KLF6
chr22	37674761	37674770	290	+	KLF6
chr22	37675381	37675390	286	-	KLF6
chr22	37674672	37674681	276	-	KLF6
chr22	37675157	37675166	269	+	KLF6
chr22	37674678	37674687	264	-	KLF6
chr22	37674891	37674900	264	+	KLF6
chr22	37675294	37675303	264	+	KLF6
chr22	37675443	37675452	263	-	KLF6
chr22	37674947	37674956	262	-	KLF6
chr22	37675126	37675135	259	-	KLF6
chr22	37675031	37675040	256	+	KLF6
chr22	37675434	37675443	256	-	KLF6
chr22	37675580	37675588	481	+	KLF7
chr22	37675177	37675185	451	-	KLF7
chr22	37675523	37675531	421	-	KLF7
chr22	37674871	37674879	411	-	KLF7
chr22	37675116	37675124	411	+	KLF7
chr22	37674665	37674673	391	+	KLF7
chr22	37675441	37675449	386	+	KLF7
chr22	37675197	37675205	364	+	KLF7
chr22	37675387	37675395	356	+	KLF7
chr22	37675031	37675039	321	-	KLF7
chr22	37675189	37675197	321	-	KLF7
chr22	37675435	37675443	321	+	KLF7
chr22	37675444	37675452	321	+	KLF7
chr22	37675540	37675548	321	-	KLF7
chr22	37674873	37674881	316	-	KLF7
chr22	37674986	37674994	302	-	KLF7
chr22	37675004	37675012	302	-	KLF7
chr22	37675449	37675457	298	+	KLF7
chr22	37674673	37674681	275	+	KLF7
chr22	37675382	37675390	275	+	KLF7
chr22	37675539	37675547	275	-	KLF7
chr22	37675613	37675621	275	+	KLF7
chr22	37675578	37675589	441	-	KLF9
chr22	37674870	37674881	429	+	KLF9
chr22	37675176	37675187	394	+	KLF9
chr22	37674872	37674883	385	+	KLF9
chr22	37674663	37674674	366	-	KLF9
chr22	37675114	37675125	354	-	KLF9
chr22	37675615	37675626	354	-	KLF9
chr22	37674877	37674885	451	+	MAZ
chr22	37675580	37675588	391	-	MAZ
chr22	37675387	37675395	364	-	MAZ
chr22	37675197	37675205	353	-	MAZ
chr22	37675451	37675459	347	-	MAZ
chr22	37674963	37674971	336	+	MAZ
chr22	37674871	37674879	332	+	MAZ
chr22	37675116	37675124	332	-	MAZ
chr22	37675299	37675307	329	+	MAZ
chr22	37675300	37675308	328	+	MAZ
chr22	37675444	37675452	322	-	MAZ
chr22	37675243	37675251	321	+	MAZ
chr22	37675414	37675422	321	-	MAZ
chr22	37675454	37675462	299	-	MAZ
chr22	37675393	37675401	288	-	MAZ
chr22	37675441	37675449	288	-	MAZ
chr22	37674673	37674681	287	-	MAZ
chr22	37675382	37675390	287	-	MAZ
chr22	37675031	37675039	286	+	MAZ
chr22	37674722	37674728	361	-	MYB
chr22	37675604	37675610	291	-	MYB
chr22	37674766	37674772	261	+	MYB
chr22	37675143	37675149	261	-	MYB
chr22	37675345	37675351	261	+	MYB
chr22	37675532	37675538	261	-	MYB
chr22	37675310	37675316	243	+	MYB
chr22	37675499	37675505	243	+	MYB
chr22	37675114	37675122	275	+	MYCN
chr22	37675114	37675122	275	-	MYCN
chr22	37674879	37674887	273	+	MYCN
chr22	37674879	37674887	273	-	MYCN
chr22	37675216	37675224	302	+	MYF5
chr22	37675216	37675224	302	-	MYF5
chr22	37675084	37675092	358	+	MYOG
chr22	37675084	37675092	356	-	MYOG
chr22	37675081	37675089	341	+	MYOG
chr22	37675461	37675469	341	+	MYOG
chr22	37675081	37675089	340	-	MYOG
chr22	37675461	37675469	340	-	MYOG
chr22	37674691	37674699	284	+	MYOG
chr22	37674691	37674699	282	-	MYOG
chr22	37675167	37675175	279	-	MYOG
chr22	37675167	37675175	278	+	MYOG
chr22	37675464	37675472	269	+	MYOG
chr22	37675464	37675472	269	-	MYOG
chr22	37675149	37675157	312	-	NEUROD1
chr22	37675254	37675262	309	-	NEUROD1
chr22	37674903	37674911	303	-	NEUROD1
chr22	37675342	37675348	361	-	NFATC1
chr22	37675513	37675519	301	-	NFATC1
chr22	37675393	37675399	249	+	NFATC1
chr22	37675264	37675270	301	-	NFIA
chr22	37675366	37675372	276	+	NFIA
chr22	37674916	37674922	249	-	NFIA
chr22	37674984	37674990	240	+	NFIA
chr22	37675002	37675008	240	+	NFIA
chr22	37675025	37675031	240	-	NFIA
chr22	37675307	37675313	240	+	NFIA
chr22	37675563	37675569	240	-	NFIA
chr22	37675025	37675040	443	-	NFIC
chr22	37675025	37675040	409	+	NFIC
chr22	37675002	37675009	391	-	NFIC
chr22	37675024	37675031	361	+	NFIC
chr22	37674984	37674991	343	-	NFIC
chr22	37674915	37674922	301	+	NFIC
chr22	37675263	37675270	298	+	NFIC
chr22	37674649	37674658	354	-	NFIL3
chr22	37674815	37674824	291	-	NFIL3
chr22	37675104	37675117	400	+	NFKB1
chr22	37675104	37675117	378	-	NFKB1
chr22	37675584	37675595	419	+	NFKB2
chr22	37675584	37675595	407	-	NFKB2
chr22	37675105	37675116	392	+	NFKB2
chr22	37675105	37675116	390	-	NFKB2
chr22	37675264	37675275	331	-	NFKB2
chr22	37675264	37675275	328	+	NFKB2
chr22	37675477	37675485	481	-	NFYA
chr22	37675358	37675366	309	+	NFYA
chr22	37675559	37675567	281	-	NFYA
chr22	37675142	37675151	409	+	NFYB
chr22	37675531	37675540	395	+	NFYB
chr22	37675478	37675487	394	+	NFYB
chr22	37675345	37675354	344	+	NFYB
chr22	37675560	37675569	344	+	NFYB
chr22	37675198	37675207	318	+	NFYB
chr22	37674984	37674993	310	-	NFYB
chr22	37675290	37675299	291	-	NFYB
chr22	37675478	37675485	421	-	NFYC
chr22	37675358	37675365	293	+	NFYC
chr22	37675142	37675149	275	-	NFYC
chr22	37674722	37674729	287	+	NKX2-1
chr22	37674847	37674853	291	+	NR1H3
chr22	37674971	37674977	276	-	NR1H3
chr22	37675458	37675464	276	+	NR1H3
chr22	37674942	37674948	270	+	NR1H3
chr22	37675202	37675208	270	-	NR1H3
chr22	37675192	37675198	261	-	NR1H3
chr22	37674751	37674757	257	-	NR1H3
chr22	37675324	37675330	257	+	NR1H3
chr22	37674947	37674953	249	+	NR1H3
chr22	37675180	37675186	249	-	NR1H3
chr22	37675192	37675208	525	+	NR1H3::RXRA
chr22	37674890	37674906	358	-	NR1H3::RXRA
chr22	37675553	37675569	327	+	NR1H3::RXRA
chr22	37675202	37675218	297	+	NR1H3::RXRA
chr22	37675138	37675153	413	-	NR2F1
chr22	37675485	37675498	381	-	NR2F1
chr22	37674735	37674748	359	+	NR2F1
chr22	37675568	37675575	303	-	NR2F2
chr22	37674846	37674853	295	+	NR2F2
chr22	37675138	37675145	273	+	NR2F2
chr22	37675138	37675153	405	+	NR2F6
chr22	37675138	37675153	397	-	NR2F6
chr22	37675568	37675576	386	-	NR4A1
chr22	37674845	37674853	381	+	NR4A1
chr22	37674647	37674655	283	+	NR4A1
chr22	37675082	37675094	375	-	NRF1
chr22	37675159	37675171	353	-	NRF1
chr22	37675170	37675178	340	+	OSR2
chr22	37675081	37675089	324	+	OSR2
chr22	37675461	37675469	324	+	OSR2
chr22	37675099	37675107	322	-	OSR2
chr22	37675155	37675163	300	+	OSR2
chr22	37675399	37675406	287	+	OTX2
chr22	37674686	37674693	258	-	OTX2
chr22	37675578	37675589	632	+	PATZ1
chr22	37675114	37675125	473	+	PATZ1
chr22	37675439	37675450	470	+	PATZ1
chr22	37674876	37674887	466	-	PATZ1
chr22	37674870	37674881	452	-	PATZ1
chr22	37675442	37675453	420	+	PATZ1
chr22	37675449	37675460	404	+	PATZ1
chr22	37674671	37674682	391	+	PATZ1
chr22	37675298	37675309	377	-	PATZ1
chr22	37675299	37675310	370	-	PATZ1
chr22	37675447	37675458	361	+	PATZ1
chr22	37675195	37675206	346	+	PATZ1
chr22	37674963	37674974	343	-	PATZ1
chr22	37675522	37675533	338	-	PATZ1
chr22	37675538	37675549	336	-	PATZ1
chr22	37675385	37675396	335	+	PATZ1
chr22	37675278	37675289	334	-	PATZ1
chr22	37675415	37675426	334	+	PATZ1
chr22	37675611	37675622	332	+	PATZ1
chr22	37675176	37675187	323	-	PATZ1
chr22	37675452	37675463	319	+	PATZ1
chr22	37675433	37675444	306	+	PATZ1
chr22	37675213	37675224	303	-	PATZ1
chr22	37675188	37675199	301	-	PATZ1
chr22	37675187	37675198	300	-	PATZ1
chr22	37675030	37675041	299	-	PATZ1
chr22	37674759	37674767	347	-	PAX5
chr22	37674793	37674801	335	+	PAX5
chr22	37675175	37675183	321	-	PAX5
chr22	37675208	37675216	278	-	PAX5
chr22	37675477	37675486	365	-	PBX1
chr22	37675332	37675341	317	+	PBX1
chr22	37674850	37674859	248	+	PGR
chr22	37674850	37674859	248	-	PGR
chr22	37674911	37674917	249	+	PITX3
chr22	37674816	37674829	393	+	POU2F2
chr22	37674818	37674825	283	+	POU5F1
chr22	37675448	37675468	540	+	PRDM9
chr22	37675391	37675411	497	+	PRDM9
chr22	37675523	37675543	454	-	PRDM9
chr22	37675388	37675408	441	+	PRDM9
chr22	37674959	37674979	402	-	PRDM9
chr22	37675445	37675465	401	+	PRDM9
chr22	37675387	37675407	386	+	PRDM9
chr22	37675383	37675403	370	+	PRDM9
chr22	37675382	37675402	365	+	PRDM9
chr22	37674688	37674694	270	-	RBPJ
chr22	37675054	37675060	265	-	RBPJ
chr22	37675303	37675309	265	-	RBPJ
chr22	37675342	37675348	253	-	RBPJ
chr22	37675385	37675391	249	+	RBPJ
chr22	37675105	37675111	240	+	RBPJ
chr22	37675226	37675232	240	-	RBPJ
chr22	37675353	37675359	240	-	RBPJ
chr22	37675107	37675117	398	-	REL
chr22	37675106	37675116	276	-	REL
chr22	37675107	37675117	327	-	RELA
chr22	37675106	37675116	325	-	RELA
chr22	37675513	37675520	331	+	RELB
chr22	37675105	37675112	326	-	RELB
chr22	37675352	37675359	326	+	RELB
chr22	37674715	37674722	298	-	RELB
chr22	37675407	37675414	298	-	RELB
chr22	37675225	37675232	295	+	RELB
chr22	37675131	37675140	494	+	RUNX1
chr22	37675289	37675298	380	-	RUNX1
chr22	37675365	37675374	314	-	RUNX1
chr22	37675085	37675094	305	-	RUNX1
chr22	37675314	37675323	304	+	RUNX1
chr22	37674931	37674940	293	+	RUNX1
chr22	37675014	37675023	293	-	RUNX1
chr22	37674667	37674676	277	+	RUNX1
chr22	37675261	37675270	257	+	RUNX1
chr22	37675431	37675440	254	+	RUNX1
chr22	37675131	37675140	413	-	RUNX2
chr22	37674667	37674676	291	-	RUNX2
chr22	37674670	37674679	272	-	RUNX2
chr22	37675131	37675139	381	-	RUNX3
chr22	37674667	37674675	310	-	RUNX3
chr22	37674739	37674747	301	-	RUNX3
chr22	37674931	37674939	294	-	RUNX3
chr22	37675015	37675023	294	+	RUNX3
chr22	37674757	37674771	353	-	RXRB
chr22	37674886	37674892	361	-	SMAD2
chr22	37674794	37674800	331	+	SMAD2
chr22	37675596	37675602	313	-	SMAD2
chr22	37675623	37675629	313	-	SMAD2
chr22	37675155	37675161	283	+	SMAD2
chr22	37674667	37674673	270	-	SMAD2
chr22	37674939	37674945	253	-	SMAD2
chr22	37675551	37675557	253	+	SMAD2
chr22	37674885	37674895	325	-	SMAD3
chr22	37674885	37674892	331	+	SMAD4
chr22	37674915	37674922	281	-	SMAD4
chr22	37674938	37674945	259	+	SMAD4
chr22	37675260	37675267	259	+	SMAD4
chr22	37674885	37674895	339	-	SMAD5
chr22	37674885	37674895	324	+	SMAD5
chr22	37674636	37674646	289	+	SMAD5
chr22	37675242	37675250	293	+	SNAI2
chr22	37675170	37675178	290	-	SNAI2
chr22	37675485	37675493	281	+	SNAI2
chr22	37675375	37675382	258	+	SOX2
chr22	37675041	37675049	309	-	SOX4
chr22	37674842	37674850	283	+	SOX4
chr22	37674836	37674844	268	+	SOX4
chr22	37674827	37674835	249	+	SOX4
chr22	37674833	37674841	249	+	SOX4
chr22	37674787	37674795	243	+	SOX4
chr22	37674952	37674960	240	-	SOX4
chr22	37674840	37674850	338	-	SOX6
chr22	37675406	37675416	286	-	SOX6
chr22	37675041	37675051	279	+	SOX6
chr22	37675579	37675588	541	+	SP1
chr22	37675523	37675532	511	-	SP1
chr22	37675440	37675449	457	+	SP1
chr22	37675386	37675395	421	+	SP1
chr22	37674871	37674880	403	-	SP1
chr22	37675443	37675452	377	+	SP1
chr22	37675299	37675308	344	-	SP1
chr22	37675450	37675459	344	+	SP1
chr22	37675188	37675197	307	-	SP1
chr22	37675394	37675403	307	+	SP1
chr22	37675031	37675040	301	-	SP1
chr22	37675434	37675443	301	+	SP1
chr22	37675456	37675465	300	+	SP1
chr22	37674732	37674741	299	+	SP1
chr22	37675579	37675588	541	+	SP2
chr22	37675523	37675532	464	-	SP2
chr22	37675443	37675452	386	+	SP2
chr22	37675440	37675449	382	+	SP2
chr22	37674871	37674880	380	-	SP2
chr22	37675177	37675186	360	-	SP2
chr22	37674968	37674977	334	-	SP2
chr22	37675030	37675039	334	-	SP2
chr22	37675453	37675462	330	+	SP2
chr22	37675540	37675549	321	-	SP2
chr22	37675386	37675395	316	+	SP2
chr22	37675299	37675308	310	-	SP2
chr22	37675450	37675459	310	+	SP2
chr22	37675031	37675040	305	-	SP2
chr22	37675434	37675443	305	+	SP2
chr22	37675612	37675621	301	+	SP2
chr22	37674709	37674718	299	+	SP2
chr22	37675454	37675463	295	+	SP2
chr22	37675188	37675197	286	-	SP2
chr22	37675304	37675313	286	-	SP2
chr22	37675394	37675403	286	+	SP2
chr22	37675036	37675045	283	-	SP2
chr22	37674877	37674886	277	-	SP2
chr22	37675105	37675114	277	+	SP2
chr22	37675578	37675589	571	-	SP3
chr22	37675176	37675187	448	+	SP3
chr22	37674870	37674881	440	+	SP3
chr22	37675522	37675533	416	+	SP3
chr22	37675442	37675453	352	-	SP3
chr22	37675439	37675450	346	-	SP3
chr22	37675316	37675327	319	-	SP3
chr22	37675195	37675206	313	-	SP3
chr22	37674872	37674883	307	+	SP3
chr22	37675415	37675426	307	-	SP3
chr22	37675030	37675041	302	+	SP3
chr22	37675003	37675014	297	+	SP3
chr22	37674663	37674674	295	-	SP3
chr22	37675579	37675588	541	+	SP4
chr22	37675523	37675532	511	-	SP4
chr22	37675386	37675395	418	+	SP4
chr22	37675177	37675186	411	-	SP4
chr22	37675440	37675449	403	+	SP4
chr22	37674871	37674880	398	-	SP4
chr22	37675443	37675452	374	+	SP4
chr22	37675299	37675308	344	-	SP4
chr22	37675450	37675459	344	+	SP4
chr22	37675031	37675040	335	-	SP4
chr22	37675434	37675443	335	+	SP4
chr22	37675540	37675549	329	-	SP4
chr22	37674963	37674972	301	-	SP4
chr22	37675196	37675205	298	+	SP4
chr22	37674710	37674719	291	+	SP4
chr22	37674873	37674882	286	-	SP4
chr22	37675243	37675252	286	-	SP4
chr22	37674701	37674707	361	-	SP5
chr22	37674733	37674739	361	-	SP5
chr22	37675387	37675393	361	-	SP5
chr22	37675441	37675447	301	-	SP5
chr22	37675525	37675531	301	+	SP5
chr22	37675580	37675586	301	-	SP5
chr22	37675451	37675457	276	-	SP5
chr22	37675399	37675405	270	-	SP5
chr22	37675197	37675203	265	-	SP5
chr22	37675210	37675216	261	+	SP5
chr22	37675617	37675623	257	-	SP5
chr22	37675053	37675059	253	+	SP5
chr22	37675106	37675112	253	-	SP5
chr22	37675302	37675308	253	+	SP5
chr22	37675352	37675358	253	+	SP5
chr22	37674873	37674879	243	+	SP5
chr22	37674893	37674899	243	+	SP5
chr22	37675116	37675122	243	-	SP5
chr22	37675395	37675401	243	-	SP5
chr22	37675455	37675461	243	-	SP5
chr22	37675456	37675462	243	-	SP5
chr22	37675613	37675619	243	-	SP5
chr22	37675410	37675423	419	+	SPI1
chr22	37674760	37674770	494	-	SREBF2
chr22	37674939	37674949	395	-	SREBF2
chr22	37674760	37674770	342	+	SREBF2
chr22	37674760	37674770	341	-	SREBF2
chr22	37674750	37674760	332	+	SREBF2
chr22	37675446	37675456	299	+	SREBF2
chr22	37675484	37675494	298	-	SREBF2
chr22	37675226	37675235	433	-	STAT1
chr22	37675101	37675110	374	+	STAT1
chr22	37675303	37675312	282	-	STAT1
chr22	37674837	37674850	365	-	STAT1::STAT2
chr22	37675226	37675235	418	-	STAT3
chr22	37675101	37675110	304	+	STAT3
chr22	37675303	37675312	283	-	STAT3
chr22	37675102	37675111	250	+	STAT3
chr22	37675101	37675110	242	-	STAT3
chr22	37675225	37675235	393	-	STAT4
chr22	37675101	37675111	350	+	STAT4
chr22	37675302	37675312	318	-	STAT4
chr22	37675352	37675362	280	-	STAT4
chr22	37675102	37675112	265	+	STAT4
chr22	37675226	37675236	263	+	STAT4
chr22	37675226	37675235	366	+	STAT5A
chr22	37675101	37675110	317	-	STAT5A
chr22	37675226	37675235	413	+	STAT5A::STAT5B
chr22	37675101	37675110	395	-	STAT5A::STAT5B
chr22	37675261	37675270	279	-	STAT5A::STAT5B
chr22	37674696	37674705	251	-	STAT5A::STAT5B
chr22	37675514	37675523	249	-	STAT5A::STAT5B
chr22	37675226	37675235	246	-	STAT5A::STAT5B
chr22	37675226	37675235	430	+	STAT5B
chr22	37675101	37675110	321	-	STAT5B
chr22	37675102	37675111	320	-	STAT5B
chr22	37674819	37674826	391	+	TBP
chr22	37674817	37674824	373	+	TBP
chr22	37674816	37674823	361	-	TBP
chr22	37674653	37674660	321	+	TBP
chr22	37674827	37674834	306	+	TBP
chr22	37674833	37674840	306	+	TBP
chr22	37674811	37674818	285	+	TBP
chr22	37674823	37674830	285	+	TBP
chr22	37674818	37674825	273	-	TBP
chr22	37674812	37674819	270	-	TBP
chr22	37674820	37674827	270	-	TBP
chr22	37674824	37674831	270	-	TBP
chr22	37674835	37674842	264	+	TBP
chr22	37674651	37674658	259	+	TBP
chr22	37674815	37674822	255	+	TBP
chr22	37674829	37674836	243	+	TBP
chr22	37674916	37674925	342	-	TBX2
chr22	37674760	37674769	292	-	TBX2
chr22	37674665	37674674	278	+	TBX2
chr22	37675025	37675034	255	-	TBX2
chr22	37674916	37674926	358	+	TBX21
chr22	37674963	37674970	321	+	TCF12
chr22	37675243	37675250	317	+	TCF12
chr22	37675388	37675395	317	-	TCF12
chr22	37675415	37675422	317	-	TCF12
chr22	37674712	37674719	310	-	TCF12
chr22	37675170	37675177	310	-	TCF12
chr22	37675084	37675091	283	-	TCF12
chr22	37674722	37674728	276	+	TCF12
chr22	37674722	37674728	276	-	TCF12
chr22	37675085	37675092	275	+	TCF12
chr22	37675085	37675091	257	+	TCF12
chr22	37675085	37675091	257	-	TCF12
chr22	37674692	37674698	249	+	TCF12
chr22	37674692	37674698	249	-	TCF12
chr22	37674752	37674758	243	+	TCF12
chr22	37674752	37674758	243	-	TCF12
chr22	37675217	37675223	243	+	TCF12
chr22	37675217	37675223	243	-	TCF12
chr22	37675465	37675471	243	+	TCF12
chr22	37675465	37675471	243	-	TCF12
chr22	37675243	37675250	321	+	TCF3
chr22	37675388	37675395	321	-	TCF3
chr22	37675415	37675422	321	-	TCF3
chr22	37674963	37674970	295	+	TCF3
chr22	37674712	37674719	293	-	TCF3
chr22	37675170	37675177	293	-	TCF3
chr22	37675085	37675092	272	+	TCF3
chr22	37674874	37674881	263	+	TCF3
chr22	37675268	37675275	263	+	TCF3
chr22	37675084	37675091	262	-	TCF3
chr22	37674663	37674670	261	-	TCF3
chr22	37675114	37675121	261	-	TCF3
chr22	37675590	37675597	261	+	TCF3
chr22	37675170	37675178	345	-	TCF4
chr22	37675242	37675250	345	+	TCF4
chr22	37675388	37675396	300	-	TCF4
chr22	37675415	37675423	300	-	TCF4
chr22	37675084	37675092	285	-	TCF4
chr22	37675114	37675122	284	-	TCF4
chr22	37674727	37674735	279	+	TCF4
chr22	37675084	37675092	276	+	TCF4
chr22	37674663	37674671	275	-	TCF4
chr22	37674962	37674970	274	+	TCF4
chr22	37674972	37674980	272	+	TCF4
chr22	37674712	37674720	268	-	TCF4
chr22	37675605	37675614	388	+	TCF7L2
chr22	37675505	37675514	351	+	TCF7L2
chr22	37675330	37675339	311	+	TCF7L2
chr22	37675400	37675409	272	+	TCF7L2
chr22	37674826	37674835	262	+	TCF7L2
chr22	37674832	37674841	262	+	TCF7L2
chr22	37675220	37675229	259	-	TCF7L2
chr22	37675572	37675581	255	-	TCF7L2
chr22	37674834	37674843	254	+	TCF7L2
chr22	37675511	37675520	391	+	TEAD1
chr22	37674771	37674780	326	+	TEAD1
chr22	37675511	37675519	381	+	TEAD3
chr22	37674771	37674779	275	+	TEAD3
chr22	37675090	37675098	264	+	TEAD3
chr22	37675511	37675519	421	+	TEAD4
chr22	37674771	37674779	299	+	TEAD4
chr22	37674929	37674938	541	-	TFAP2A
chr22	37675016	37675025	541	+	TFAP2A
chr22	37674929	37674938	446	+	TFAP2A
chr22	37675016	37675025	446	-	TFAP2A
chr22	37674990	37674999	441	-	TFAP2A
chr22	37675435	37675446	440	-	TFAP2A
chr22	37675291	37675300	395	+	TFAP2A
chr22	37674705	37674714	385	-	TFAP2A
chr22	37674989	37675000	380	+	TFAP2A
chr22	37675270	37675281	377	+	TFAP2A
chr22	37675434	37675445	365	+	TFAP2A
chr22	37674928	37674939	364	-	TFAP2A
chr22	37674990	37674999	356	+	TFAP2A
chr22	37675536	37675547	355	+	TFAP2A
chr22	37674990	37675001	354	-	TFAP2A
chr22	37674894	37674905	350	+	TFAP2A
chr22	37675272	37675281	344	-	TFAP2A
chr22	37674927	37674938	340	+	TFAP2A
chr22	37674922	37674931	334	+	TFAP2A
chr22	37675436	37675445	333	-	TFAP2A
chr22	37675111	37675124	331	+	TFAP2A
chr22	37675099	37675110	329	-	TFAP2A
chr22	37675291	37675300	326	-	TFAP2A
chr22	37675228	37675237	324	-	TFAP2A
chr22	37675289	37675300	324	+	TFAP2A
chr22	37675188	37675201	323	-	TFAP2A
chr22	37675527	37675540	323	-	TFAP2A
chr22	37675129	37675138	317	-	TFAP2A
chr22	37674929	37674940	316	-	TFAP2A
chr22	37675014	37675025	316	+	TFAP2A
chr22	37675111	37675124	316	-	TFAP2A
chr22	37675247	37675256	315	+	TFAP2A
chr22	37675436	37675447	305	-	TFAP2A
chr22	37675442	37675453	304	-	TFAP2A
chr22	37675055	37675064	303	-	TFAP2A
chr22	37674895	37674906	300	-	TFAP2A
chr22	37674705	37674714	299	+	TFAP2A
chr22	37674988	37674999	296	+	TFAP2A
chr22	37675007	37675018	289	+	TFAP2A
chr22	37675016	37675027	289	-	TFAP2A
chr22	37675227	37675238	285	+	TFAP2A
chr22	37675193	37675204	277	-	TFAP2A
chr22	37675008	37675019	275	+	TFAP2A
chr22	37675282	37675293	275	+	TFAP2A
chr22	37675015	37675026	272	+	TFAP2A
chr22	37675621	37675632	270	-	TFAP2A
chr22	37675112	37675123	269	-	TFAP2A
chr22	37675269	37675280	269	+	TFAP2A
chr22	37674920	37674931	268	+	TFAP2A
chr22	37675026	37675037	268	+	TFAP2A
chr22	37675192	37675203	268	+	TFAP2A
chr22	37675622	37675633	262	+	TFAP2A
chr22	37675537	37675548	256	-	TFAP2A
chr22	37675535	37675546	255	+	TFAP2A
chr22	37675015	37675026	254	-	TFAP2A
chr22	37675528	37675539	252	+	TFAP2A
chr22	37675122	37675133	250	-	TFAP2A
chr22	37674973	37674984	248	+	TFAP2A
chr22	37675098	37675109	247	+	TFAP2A
chr22	37675449	37675460	247	-	TFAP2A
chr22	37675623	37675634	247	-	TFAP2A
chr22	37674996	37675007	246	-	TFAP2A
chr22	37674730	37674741	245	-	TFAP2A
chr22	37675290	37675301	244	-	TFAP2A
chr22	37674995	37675006	242	+	TFAP2A
chr22	37675526	37675537	242	+	TFAP2A
chr22	37675009	37675020	241	-	TFAP2A
chr22	37675283	37675294	241	-	TFAP2A
chr22	37674929	37674938	541	+	TFAP2C
chr22	37675016	37675025	541	-	TFAP2C
chr22	37674990	37674999	471	+	TFAP2C
chr22	37675434	37675445	438	-	TFAP2C
chr22	37674929	37674938	430	-	TFAP2C
chr22	37675016	37675025	430	+	TFAP2C
chr22	37674705	37674714	424	+	TFAP2C
chr22	37675291	37675300	392	-	TFAP2C
chr22	37674990	37675001	379	+	TFAP2C
chr22	37675272	37675281	370	+	TFAP2C
chr22	37674927	37674938	369	-	TFAP2C
chr22	37674989	37675000	363	-	TFAP2C
chr22	37675435	37675446	361	+	TFAP2C
chr22	37674895	37674906	354	+	TFAP2C
chr22	37674928	37674939	354	+	TFAP2C
chr22	37675436	37675445	352	+	TFAP2C
chr22	37674990	37674999	339	-	TFAP2C
chr22	37675247	37675256	338	-	TFAP2C
chr22	37675537	37675548	329	+	TFAP2C
chr22	37674922	37674931	326	-	TFAP2C
chr22	37675289	37675300	322	-	TFAP2C
chr22	37675188	37675201	314	+	TFAP2C
chr22	37675188	37675201	314	-	TFAP2C
chr22	37675622	37675633	314	-	TFAP2C
chr22	37675129	37675138	311	+	TFAP2C
chr22	37675526	37675539	310	-	TFAP2C
chr22	37674894	37674905	309	-	TFAP2C
chr22	37675270	37675281	308	-	TFAP2C
chr22	37674705	37674714	306	-	TFAP2C
chr22	37675291	37675300	306	+	TFAP2C
chr22	37675111	37675124	304	+	TFAP2C
chr22	37675055	37675064	303	+	TFAP2C
chr22	37675228	37675237	303	+	TFAP2C
chr22	37675536	37675547	303	-	TFAP2C
chr22	37675098	37675109	302	-	TFAP2C
chr22	37675087	37675096	300	-	TFAP2C
chr22	37675192	37675203	294	-	TFAP2C
chr22	37675015	37675026	289	-	TFAP2C
chr22	37675271	37675282	289	+	TFAP2C
chr22	37675016	37675027	288	+	TFAP2C
chr22	37675015	37675026	284	+	TFAP2C
chr22	37675099	37675110	281	+	TFAP2C
chr22	37674988	37674999	278	-	TFAP2C
chr22	37675009	37675020	278	+	TFAP2C
chr22	37674929	37674940	277	+	TFAP2C
chr22	37675014	37675025	277	-	TFAP2C
chr22	37675290	37675301	277	+	TFAP2C
chr22	37675282	37675293	272	-	TFAP2C
chr22	37674996	37675007	270	+	TFAP2C
chr22	37675227	37675238	270	-	TFAP2C
chr22	37674989	37675000	268	+	TFAP2C
chr22	37674928	37674939	260	-	TFAP2C
chr22	37675007	37675018	260	-	TFAP2C
chr22	37675026	37675037	260	-	TFAP2C
chr22	37675122	37675133	258	+	TFAP2C
chr22	37675623	37675634	256	+	TFAP2C
chr22	37674995	37675006	249	-	TFAP2C
chr22	37675193	37675204	246	+	TFAP2C
chr22	37675436	37675447	243	+	TFAP2C
chr22	37675008	37675019	240	-	TFAP2C
chr22	37675228	37675239	240	+	TFAP2C
chr22	37674720	37674730	312	+	TFAP4
chr22	37674720	37674730	301	-	TFAP4
chr22	37675311	37675321	243	+	TFAP4
chr22	37675303	37675311	481	-	TFDP1
chr22	37675054	37675062	317	-	TFDP1
chr22	37675581	37675589	302	+	TFDP1
chr22	37675614	37675622	289	+	TFDP1
chr22	37675194	37675202	282	+	TFDP1
chr22	37674962	37674970	349	-	THAP1
chr22	37675192	37675200	331	-	THAP1
chr22	37675456	37675464	329	+	THAP1
chr22	37674945	37674953	324	+	THAP1
chr22	37675180	37675188	324	-	THAP1
chr22	37675124	37675132	307	+	THAP1
chr22	37675007	37675015	299	-	THAP1
chr22	37675202	37675210	295	-	THAP1
chr22	37674770	37674778	291	-	THAP1
chr22	37675226	37675234	287	-	THAP1
chr22	37674940	37674948	278	+	THAP1
chr22	37674971	37674979	274	-	THAP1
chr22	37675029	37675037	265	-	THAP1
chr22	37675257	37675265	329	+	TRPS1
chr22	37674826	37674834	295	-	TRPS1
chr22	37674832	37674840	295	-	TRPS1
chr22	37675568	37675575	391	-	VDR
chr22	37674757	37674764	317	+	VDR
chr22	37675427	37675434	301	-	VDR
chr22	37674977	37674984	295	-	VDR
chr22	37674770	37674777	291	-	VDR
chr22	37674648	37674655	283	+	VDR
chr22	37675604	37675611	275	+	VDR
chr22	37674726	37674733	272	-	VDR
chr22	37675254	37675262	377	-	YY1
chr22	37675376	37675384	336	-	YY1
chr22	37675309	37675317	303	-	YY1
chr22	37675608	37675616	287	+	YY1
chr22	37675498	37675506	286	+	YY1
chr22	37675338	37675346	283	-	YY1
chr22	37675195	37675204	409	-	ZBTB11
chr22	37675098	37675107	389	+	ZBTB11
chr22	37675300	37675309	343	+	ZBTB11
chr22	37674688	37674695	303	-	ZBTB12
chr22	37674744	37674751	285	-	ZBTB12
chr22	37674888	37674895	275	+	ZBTB12
chr22	37675600	37675607	275	-	ZBTB12
chr22	37674719	37674727	286	-	ZBTB17
chr22	37675494	37675502	351	+	ZBTB26
chr22	37674886	37674894	347	-	ZBTB26
chr22	37674698	37674706	291	-	ZBTB26
chr22	37675151	37675159	281	-	ZBTB26
chr22	37674774	37674782	279	+	ZBTB26
chr22	37675064	37675074	305	-	ZBTB33
chr22	37675272	37675281	430	+	ZBTB6
chr22	37675010	37675019	357	+	ZBTB6
chr22	37675170	37675179	320	+	ZBTB6
chr22	37675045	37675054	298	+	ZBTB6
chr22	37675098	37675107	433	-	ZBTB7A
chr22	37675195	37675204	391	+	ZBTB7A
chr22	37675300	37675309	361	-	ZBTB7A
chr22	37675051	37675060	314	-	ZBTB7A
chr22	37675620	37675629	295	-	ZBTB7A
chr22	37674664	37674670	301	-	ZEB1
chr22	37675115	37675121	301	-	ZEB1
chr22	37675590	37675596	301	+	ZEB1
chr22	37675243	37675249	265	+	ZEB1
chr22	37675389	37675395	265	-	ZEB1
chr22	37675416	37675422	265	-	ZEB1
chr22	37675486	37675492	265	+	ZEB1
chr22	37674728	37674734	249	+	ZEB1
chr22	37674722	37674728	240	-	ZEB1
chr22	37674991	37675001	454	+	ZFX
chr22	37675123	37675133	429	+	ZFX
chr22	37675110	37675120	426	-	ZFX
chr22	37674942	37674952	407	-	ZFX
chr22	37674995	37675005	400	-	ZFX
chr22	37674923	37674933	393	+	ZFX
chr22	37674927	37674937	388	-	ZFX
chr22	37674704	37674714	366	-	ZFX
chr22	37675034	37675044	339	+	ZFX
chr22	37674989	37674999	336	-	ZFX
chr22	37675003	37675013	312	+	ZFX
chr22	37675033	37675043	307	-	ZFX
chr22	37675176	37675186	305	+	ZFX
chr22	37674736	37674746	299	-	ZFX
chr22	37675539	37675549	298	+	ZFX
chr22	37675277	37675287	294	+	ZFX
chr22	37675021	37675031	290	-	ZFX
chr22	37674962	37674972	289	+	ZFX
chr22	37675198	37675208	287	+	ZFX
chr22	37674675	37674685	286	+	ZFX
chr22	37675318	37675328	282	-	ZFX
chr22	37675010	37675020	281	+	ZFX
chr22	37674773	37674783	280	+	ZFX
chr22	37675117	37675127	277	+	ZFX
chr22	37675434	37675444	276	-	ZFX
chr22	37674896	37674906	274	+	ZFX
chr22	37675296	37675306	274	-	ZFX
chr22	37675166	37675175	481	+	ZIC2
chr22	37675284	37675293	400	-	ZIC2
chr22	37675216	37675225	312	-	ZIC2
chr22	37674879	37674888	311	-	ZIC2
chr22	37675270	37675279	306	-	ZIC2
chr22	37675412	37675421	348	+	ZKSCAN1
chr22	37674701	37674708	373	+	ZNF263
chr22	37674733	37674740	373	+	ZNF263
chr22	37675399	37675406	351	+	ZNF263
chr22	37675524	37675531	336	-	ZNF263
chr22	37674711	37674718	306	+	ZNF263
chr22	37675387	37675394	291	+	ZNF263
chr22	37675578	37675588	571	+	ZNF281
chr22	37674871	37674881	532	-	ZNF281
chr22	37675523	37675533	479	-	ZNF281
chr22	37675449	37675459	441	+	ZNF281
chr22	37675439	37675449	422	+	ZNF281
chr22	37675442	37675452	421	+	ZNF281
chr22	37675300	37675310	397	-	ZNF281
chr22	37674671	37674681	394	+	ZNF281
chr22	37675120	37675130	361	+	ZNF281
chr22	37675388	37675398	354	+	ZNF281
chr22	37675415	37675425	354	+	ZNF281
chr22	37675385	37675395	351	+	ZNF281
chr22	37675082	37675090	300	+	ZNF341
chr22	37674935	37674943	286	-	ZNF341
chr22	37675512	37675519	291	+	ZNF35
chr22	37674836	37674844	397	+	ZNF384
chr22	37674827	37674835	358	+	ZNF384
chr22	37674833	37674841	358	+	ZNF384
chr22	37674809	37674817	356	+	ZNF384
chr22	37674831	37674839	356	+	ZNF384
chr22	37674834	37674842	353	+	ZNF384
chr22	37674826	37674834	351	+	ZNF384
chr22	37674832	37674840	351	+	ZNF384
chr22	37674811	37674819	343	+	ZNF384
chr22	37674823	37674831	343	+	ZNF384
chr22	37674808	37674816	335	+	ZNF384
chr22	37674830	37674838	335	+	ZNF384
chr22	37674828	37674836	328	+	ZNF384
chr22	37674810	37674818	315	+	ZNF384
chr22	37674822	37674830	315	+	ZNF384
chr22	37674829	37674837	303	+	ZNF384
chr22	37674835	37674843	296	+	ZNF384
chr22	37674807	37674815	279	+	ZNF384
chr22	37675042	37675050	269	-	ZNF384
chr22	37674838	37674846	264	+	ZNF384
chr22	37675337	37675345	264	-	ZNF384
chr22	37675276	37675286	474	+	ZNF449
chr22	37675033	37675043	364	+	ZNF449
chr22	37675581	37675591	363	-	ZNF449
chr22	37675006	37675016	352	+	ZNF449
chr22	37675459	37675467	481	-	ZNF549
chr22	37675286	37675294	377	+	ZNF549
chr22	37675012	37675020	320	+	ZNF549
chr22	37674968	37674976	316	+	ZNF549
chr22	37675350	37675358	314	+	ZNF549
chr22	37675441	37675449	306	-	ZNF549
chr22	37674710	37674718	305	-	ZNF549
chr22	37675189	37675197	304	+	ZNF549
chr22	37675265	37675273	292	-	ZNF549
chr22	37675165	37675173	289	-	ZNF549
chr22	37675255	37675269	367	-	ZNF574
chr22	37675255	37675266	341	-	ZNF680
chr22	37675316	37675324	421	-	ZNF692
chr22	37675033	37675041	386	+	ZNF692
chr22	37674898	37674906	381	-	ZNF692
chr22	37675585	37675593	320	+	ZNF692
chr22	37675184	37675192	312	-	ZNF692
chr22	37675110	37675118	310	+	ZNF692
chr22	37675318	37675326	306	+	ZNF692
chr22	37675534	37675542	304	-	ZNF692
chr22	37675274	37675282	303	-	ZNF692
chr22	37675118	37675126	301	-	ZNF692
chr22	37675263	37675271	299	-	ZNF692
chr22	37675627	37675635	297	-	ZNF692
chr22	37675120	37675128	295	+	ZNF692
chr22	37675276	37675284	290	+	ZNF692
chr22	37674781	37674789	288	-	ZNF692
chr22	37674889	37674897	274	+	ZNF692
chr22	37674687	37674695	266	+	ZNF692
chr22	37675145	37675153	261	-	ZNF692
chr22	37675599	37675607	261	+	ZNF692
chr22	37674888	37674896	259	-	ZNF692
chr22	37674677	37674685	255	-	ZNF692
chr22	37674672	37674682	454	-	ZNF740
chr22	37675451	37675461	432	-	ZNF740
chr22	37674871	37674881	420	+	ZNF740
chr22	37675453	37675463	412	-	ZNF740
chr22	37675578	37675588	383	-	ZNF740
chr22	37674872	37674882	370	+	ZNF740
chr22	37675384	37675394	366	-	ZNF740
chr22	37675577	37675587	351	-	ZNF740
chr22	37674671	37674681	350	-	ZNF740
chr22	37675380	37675390	346	-	ZNF740
chr22	37675525	37675535	346	+	ZNF740
chr22	37675383	37675393	342	-	ZNF740
chr22	37675452	37675462	339	-	ZNF740
chr22	37674669	37674679	333	-	ZNF740
chr22	37675450	37675460	328	-	ZNF740
chr22	37674932	37674940	451	-	ZNF770
chr22	37675014	37675022	451	+	ZNF770
chr22	37674702	37674710	421	-	ZNF770
chr22	37674708	37674716	381	-	ZNF770
chr22	37674734	37674742	351	-	ZNF770
chr22	37675085	37675093	322	+	ZNF770
chr22	37675275	37675283	303	-	ZNF770
chr22	37675519	37675527	301	+	ZNF770
chr22	37675584	37675592	279	+	ZNF770
chr22	37675281	37675289	278	+	ZNF770
chr22	37674993	37675001	276	-	ZNF770
chr22	37675119	37675127	270	-	ZNF770
chr22	37675245	37675253	270	+	ZNF770
chr22	37675061	37675069	269	-	ZNF770
